# Supplementary material for: Crystal structure of 2-benzene­sulfon­amido-3-hy­droxy­propanoic acid
Source: Acta Crystallogr E Crystallogr Commun. 2015 Oct 31;71(Pt 11):o902–3. doi: 10.1107/S2056989015020149 (PMC4645086; doi:10.1107/S2056989015020149)
Supplement: Supplementary file 1 [file e-71-0o902-sup1.cif]

##############################################################################
#                                                                            #
# This CIF contains the data in a paper accepted for publication in          #
# Acta Crystallographica Section E. It conforms to the requirements of       #
# Notes for Authors for Acta Crystallographica Section E, and has been       #
# peer reviewed under the auspices of the IUCr Commission on Journals.       #
#                                                                            #
# Full details of the Crystallographic Information File format               #
# are given in the paper "The Crystallographic Information File (CIF):       #
# a New Standard Archive File for Crystallography" by S. R. Hall, F. H.      #
# Allen and I. D. Brown [Acta Cryst. (1991), A47, 655-685].                  #
#                                                                            #
# The current version of the core CIF dictionary is obtainable from          #
# ftp://ftp.iucr.org/pub/cif_core.dic.                                       #
#                                                                            #
# Software is freely available for graphical display of the structure(s)     #
# in this CIF. For information consult the CIF software page                 #
# http://www.iucr.org/resources/cif/software.                                #
#                                                                            #
# This file may be used for bona fide research purposes within the           #
# scientific community so long as proper attribution is given to the journal # 
# article from which it was obtained.                                        #
#                                                                            #
##############################################################################
data_global
_audit_creation_method     ?
_journal_date_recd_electronic     2015-10-22
_journal_date_accepted     2015-10-26
_journal_name_full     'Acta Crystallographica, Section E'
_journal_year     2015
_journal_volume     71
_journal_issue     11
_journal_page_first     o902
_journal_page_last     o903
_journal_paper_category     HO
_journal_paper_doi     10.1107/S2056989015020149
_journal_coeditor_code     HB7530
_publ_contact_author
;
Muhammad Nawaz Tahir
University of Sargodha
Department of Physics
Sargodha
Pakistan
;
_publ_contact_author_email     'dmntahir_uos@yahoo.com'
_publ_contact_author_fax     '0092 48 32 22 121'
_publ_contact_author_phone     '0092 48 92 30 914'
_publ_section_title
;
Crystal structure of 2-benzenesulfonamido-3-hydroxypropanoic acid
;
loop_
    _publ_author_name
    _publ_author_footnote
    _publ_author_address
    'Nabila Jabeen' .
;
Department of Chemistry
Institute of Natural Sciences
University of Gujrat
Gujrat 50700
Pakistan
;
    'Misbah Mushtaq' .
;
Department of Chemistry
Institute of Natural Sciences
University of Gujrat
Gujrat 50700
Pakistan
;
    'Muhammad Danish' .
;
Department of Chemistry
Institute of Natural Sciences
University of Gujrat
Gujrat 50700
Pakistan
;
    'Tahir, Muhammad Nawaz' .
;
Department of Physics
University of Sargodha
Sargodha
Punjab
Pakistan
;
    'Muhammad Asam Raza' .
;
Department of Chemistry
Institute of Natural Sciences
University of Gujrat
Gujrat 50700
Pakistan
;
data_I
_audit_creation_method     'SHELXL-2014/6'
_chemical_name_systematic
;
2-Benzenesulfonamido-3-hydroxypropanoic acid
;
_chemical_name_common     ?
_chemical_formula_moiety     'C9 H11 N O5 S'
_chemical_formula_sum     'C9 H11 N O5 S'
_chemical_formula_iupac     'C9 H11 N O5 S'
_chemical_formula_weight     245.25
_shelx_space_group_comment
;
The symmetry employed for this shelxl refinement is uniquely defined
by the following loop, which should always be used as a source of
symmetry information in preference to the above space-group names.
They are only intended as comments.
;
_space_group_crystal_system     orthorhombic
_space_group_name_H-M_alt     'P 21 21 21'
_space_group_name_Hall     'P 2ac 2ab'
loop_
    _space_group_symop_operation_xyz
    'x, y, z'
    'x+1/2, -y+1/2, -z'
    '-x, y+1/2, -z+1/2'
    '-x+1/2, -y, z+1/2'
_cell_length_a     5.0464(4)
_cell_length_b     9.9752(8)
_cell_length_c     21.4701(17)
_cell_angle_alpha     90
_cell_angle_beta     90
_cell_angle_gamma     90
_cell_volume     1080.78(15)
_cell_formula_units_Z     4
_cell_measurement_reflns_used     1978
_cell_measurement_theta_min     2.787
_cell_measurement_theta_max     27.110
_cell_measurement_temperature     296(2)
_exptl_crystal_description     needle
_exptl_crystal_colour     'colorless'
_exptl_crystal_size_max     0.40
_exptl_crystal_size_mid     0.20
_exptl_crystal_size_min     0.18
_exptl_crystal_density_diffrn     1.507
_exptl_crystal_density_meas     ?
_exptl_crystal_density_method     'not measured'
_exptl_crystal_F_000     512
_exptl_absorpt_coefficient_mu     0.305
_exptl_absorpt_correction_type     multi-scan
_exptl_absorpt_process_details
;
(SADABS; Bruker, 2005)
;
_exptl_absorpt_correction_T_min     0.890
_exptl_absorpt_correction_T_max     0.950
_exptl_special_details
;
;
_diffrn_ambient_temperature     296(2)
_diffrn_radiation_type     MoK\a
_diffrn_radiation_wavelength     0.71073
_diffrn_radiation_source     'fine-focus sealed tube'
_diffrn_radiation_monochromator     graphite
_diffrn_measurement_device_type     'Bruker Kappa APEXII CCD'
_diffrn_measurement_method     \w
_diffrn_detector_area_resol_mean     7.80
_diffrn_reflns_number     5013
_diffrn_reflns_av_R_equivalents     0.0253
_diffrn_reflns_theta_min     2.787
_diffrn_reflns_theta_max     27.11
_diffrn_reflns_theta_full     27.11
_diffrn_measured_fraction_theta_max     0.982
_diffrn_measured_fraction_theta_full     0.982
_diffrn_reflns_limit_h_min     -6
_diffrn_reflns_limit_h_max     6
_diffrn_reflns_limit_k_min     -9
_diffrn_reflns_limit_k_max     12
_diffrn_reflns_limit_l_min     -27
_diffrn_reflns_limit_l_max     27
_diffrn_standards_number     0
_diffrn_standards_interval_count     ?
_diffrn_standards_interval_time     ?
_diffrn_standards_decay_%     ?
_refine_special_details
;
Refinement of <i>F</i>^2^ against ALL reflections. The weighted <i>R</i>-factor
<i>wR</i> and goodness of fit <i>S</i> are based on <i>F</i>^2^, conventional
<i>R</i>-factors <i>R</i> are based on <i>F</i>, with <i>F</i> set to zero for
negative <i>F</i>^2^. The threshold expression of <i>F</i>^2^ >
\s(<i>F</i>^2^) is used only for calculating <i>R</i>-factors(gt) <i>etc</i>.
and is not relevant to the choice of reflections for refinement.
<i>R</i>-factors based on <i>F</i>^2^ are statistically about twice as large
as those based on <i>F</i>, and <i>R</i>-factors based on ALL data will be
even larger.
;
_reflns_number_total     2354
_reflns_number_gt     1978
_reflns_threshold_expression     I>2\s(I)
_refine_ls_structure_factor_coef     Fsqd
_refine_ls_matrix_type     full
_refine_ls_R_factor_all     0.0532
_refine_ls_R_factor_gt     0.0419
_refine_ls_wR_factor_gt     0.0878
_refine_ls_wR_factor_ref     0.0934
_refine_ls_goodness_of_fit_ref     1.030
_refine_ls_restrained_S_all     1.030
_refine_ls_number_reflns     2354
_refine_ls_number_parameters     149
_refine_ls_number_restraints     0
_refine_ls_hydrogen_treatment     mixed
_refine_ls_weighting_scheme     calc
_refine_ls_weighting_details
              'w=1/[\s^2^(Fo^2^)+(0.0432P)^2^+0.1053P] where P=(Fo^2^+2Fc^2^)/3'
_atom_sites_solution_hydrogens     geom
_atom_sites_solution_primary     direct
_atom_sites_solution_secondary     difmap
_refine_ls_shift/su_max     0.000
_refine_ls_shift/su_mean     0.000
_refine_diff_density_max     0.205
_refine_diff_density_min     -0.278
_refine_ls_abs_structure_details
;
Flack <i>x</i> determined using 919 quotients
[(<i>I</i>^+^)-(<i>I</i>^-^)]/[(<i>I</i>^+^)^+^(<i>I</i>^-^)]
(Parsons <i>et al.</i>,  2013)
;
_refine_ls_abs_structure_Flack     0.05(5)
loop_
    _atom_type_symbol
    _atom_type_description
    _atom_type_scat_dispersion_real
    _atom_type_scat_dispersion_imag
    _atom_type_scat_source
    'C' 'C' 0.0033 0.0016
                         'International Tables Vol C Tables 4.2.6.8 and 6.1.1.4'
    'H' 'H' 0.0000 0.0000
                         'International Tables Vol C Tables 4.2.6.8 and 6.1.1.4'
    'N' 'N' 0.0061 0.0033
                         'International Tables Vol C Tables 4.2.6.8 and 6.1.1.4'
    'O' 'O' 0.0106 0.0060
                         'International Tables Vol C Tables 4.2.6.8 and 6.1.1.4'
    'S' 'S' 0.1246 0.1234
                         'International Tables Vol C Tables 4.2.6.8 and 6.1.1.4'
_computing_data_collection
;
APEX2 (Bruker, 2007)
;
_computing_cell_refinement
;
SAINT (Bruker, 2007)
;
_computing_data_reduction
;
SAINT (Bruker, 2007)
;
_computing_structure_solution
;
SHELXS97 (Sheldrick, 2008)
;
_computing_structure_refinement
;
SHELXL2014 (Sheldrick, 2015)
;
_computing_molecular_graphics
;
ORTEP-3 for Windows (Farrugia, 2012) and PLATON (Spek, 2009)
;
_computing_publication_material
;
WinGX (Farrugia, 2012) and PLATON (Spek, 2009)
;
loop_
    _atom_site_type_symbol
    _atom_site_label
    _atom_site_fract_x
    _atom_site_fract_y
    _atom_site_fract_z
    _atom_site_U_iso_or_equiv
    _atom_site_adp_type
    _atom_site_calc_flag
    _atom_site_occupancy
    _atom_site_disorder_assembly
    _atom_site_disorder_group
    S S1 0.68841(17) 0.37500(8) 0.12794(3) 0.0362(2) Uani d 1 . .
    O O1 0.7864(6) 0.8154(3) 0.20233(14) 0.0624(8) Uani d 1 . .
    H H1 0.871(11) 0.885(5) 0.194(2) 0.094 Uiso d 1 . .
    O O2 1.1199(6) 0.6949(3) 0.16402(14) 0.0651(8) Uani d 1 . .
    O O3 0.9705(7) 0.5474(2) 0.30216(11) 0.0583(8) Uani d 1 . .
    H H3 1.0059 0.6065 0.3274 0.087 Uiso calc 1 . .
    O O4 0.4135(5) 0.3816(3) 0.14371(11) 0.0504(6) Uani d 1 . .
    O O5 0.8178(6) 0.2474(2) 0.12476(11) 0.0502(6) Uani d 1 . .
    N N1 0.8462(6) 0.4600(2) 0.17945(11) 0.0368(6) Uani d 1 . .
    H H1A 0.9985 0.4323 0.1920 0.044 Uiso calc 1 . .
    C C1 0.9047(8) 0.7029(3) 0.18768(14) 0.0406(8) Uani d 1 . .
    C C2 0.7369(7) 0.5833(3) 0.20543(14) 0.0384(8) Uani d 1 . .
    H H2 0.5583 0.5962 0.1886 0.046 Uiso calc 1 . .
    C C3 0.7171(9) 0.5712(4) 0.27649(16) 0.0530(10) Uani d 1 . .
    H H3A 0.6444 0.6533 0.2936 0.064 Uiso calc 1 . .
    H H3B 0.5990 0.4981 0.2873 0.064 Uiso calc 1 . .
    C C4 0.7318(7) 0.4526(3) 0.05482(14) 0.0365(8) Uani d 1 . .
    C C5 0.9275(9) 0.4077(4) 0.01556(16) 0.0542(10) Uani d 1 . .
    H H5 1.0338 0.3355 0.0269 0.065 Uiso calc 1 . .
    C C6 0.9645(11) 0.4717(4) -0.04132(17) 0.0653(12) Uani d 1 . .
    H H6 1.0988 0.4436 -0.0679 0.078 Uiso calc 1 . .
    C C7 0.8028(10) 0.5765(4) -0.05829(16) 0.0609(11) Uani d 1 . .
    H H7 0.8250 0.6180 -0.0967 0.073 Uiso calc 1 . .
    C C8 0.6103(9) 0.6193(4) -0.01864(17) 0.0618(12) Uani d 1 . .
    H H8 0.5028 0.6909 -0.0301 0.074 Uiso calc 1 . .
    C C9 0.5718(9) 0.5581(4) 0.03840(17) 0.0512(9) Uani d 1 . .
    H H9 0.4395 0.5879 0.0652 0.061 Uiso calc 1 . .
loop_
    _atom_site_aniso_label
    _atom_site_aniso_U_11
    _atom_site_aniso_U_22
    _atom_site_aniso_U_33
    _atom_site_aniso_U_12
    _atom_site_aniso_U_13
    _atom_site_aniso_U_23
    S1 0.0337(4) 0.0291(3) 0.0459(4) -0.0024(4) -0.0051(4) 0.0017(3)
    O1 0.061(2) 0.0327(13) 0.0933(19) 0.0046(14) 0.0105(17) -0.0028(13)
    O2 0.054(2) 0.0441(14) 0.097(2) 0.0024(14) 0.0283(17) 0.0134(14)
    O3 0.089(2) 0.0342(13) 0.0514(14) 0.0014(15) -0.0182(15) -0.0063(10)
    O4 0.0350(13) 0.0529(14) 0.0634(14) -0.0087(13) -0.0019(13) 0.0046(12)
    O5 0.0590(17) 0.0282(11) 0.0635(14) 0.0039(11) -0.0118(16) 0.0015(10)
    N1 0.0325(16) 0.0352(14) 0.0428(12) 0.0059(13) -0.0089(14) -0.0030(11)
    C1 0.042(2) 0.0349(17) 0.0444(17) 0.0068(17) -0.0013(18) 0.0026(14)
    C2 0.0300(19) 0.0357(16) 0.0496(16) 0.0040(14) -0.0014(16) -0.0043(13)
    C3 0.059(3) 0.0427(19) 0.0569(19) -0.005(2) 0.025(2) -0.0085(15)
    C4 0.036(2) 0.0331(15) 0.0405(14) -0.0015(16) -0.0064(16) -0.0051(12)
    C5 0.059(3) 0.051(2) 0.0528(19) 0.018(2) 0.001(2) -0.0045(16)
    C6 0.081(3) 0.069(3) 0.0457(19) 0.011(3) 0.014(2) -0.011(2)
    C7 0.080(3) 0.062(2) 0.0400(16) 0.000(3) -0.006(2) 0.0020(16)
    C8 0.071(3) 0.057(2) 0.058(2) 0.014(2) -0.011(2) 0.0106(19)
    C9 0.048(2) 0.050(2) 0.0560(19) 0.0159(19) 0.003(2) 0.0046(17)
_geom_special_details
;
All e.s.d.'s (except the e.s.d. in the dihedral angle between two l.s. planes)
are estimated using the full covariance matrix. The cell e.s.d.'s are taken
into account individually in the estimation of e.s.d.'s in distances, angles
and torsion angles; correlations between e.s.d.'s in cell parameters are only
used when they are defined by crystal symmetry. An approximate (isotropic)
treatment of cell e.s.d.'s is used for estimating e.s.d.'s involving l.s.
planes.
;
loop_
    _geom_bond_atom_site_label_1
    _geom_bond_atom_site_label_2
    _geom_bond_site_symmetry_2
    _geom_bond_distance
    _geom_bond_publ_flag
    S1 O4 . 1.429(3) ?
    S1 O5 . 1.432(2) ?
    S1 N1 . 1.605(3) ?
    S1 C4 . 1.764(3) ?
    O1 C1 . 1.310(4) ?
    O1 H1 . 0.84(5) ?
    O2 C1 . 1.201(4) ?
    O3 C3 . 1.413(5) ?
    O3 H3 . 0.8200 ?
    N1 C2 . 1.458(4) ?
    N1 H1A . 0.8600 ?
    C1 C2 . 1.512(5) ?
    C2 C3 . 1.534(5) ?
    C2 H2 . 0.9800 ?
    C3 H3A . 0.9700 ?
    C3 H3B . 0.9700 ?
    C4 C9 . 1.373(5) ?
    C4 C5 . 1.374(5) ?
    C5 C6 . 1.391(5) ?
    C5 H5 . 0.9300 ?
    C6 C7 . 1.375(6) ?
    C6 H6 . 0.9300 ?
    C7 C8 . 1.360(6) ?
    C7 H7 . 0.9300 ?
    C8 C9 . 1.382(5) ?
    C8 H8 . 0.9300 ?
    C9 H9 . 0.9300 ?
loop_
    _geom_angle_atom_site_label_1
    _geom_angle_atom_site_label_2
    _geom_angle_atom_site_label_3
    _geom_angle_site_symmetry_1
    _geom_angle_site_symmetry_3
    _geom_angle
    _geom_angle_publ_flag
    O4 S1 O5 . . 119.67(16) ?
    O4 S1 N1 . . 107.09(15) ?
    O5 S1 N1 . . 106.03(14) ?
    O4 S1 C4 . . 108.12(15) ?
    O5 S1 C4 . . 106.92(15) ?
    N1 S1 C4 . . 108.64(14) ?
    C1 O1 H1 . . 115(4) ?
    C3 O3 H3 . . 109.5 ?
    C2 N1 S1 . . 121.4(2) ?
    C2 N1 H1A . . 119.3 ?
    S1 N1 H1A . . 119.3 ?
    O2 C1 O1 . . 124.8(4) ?
    O2 C1 C2 . . 124.1(3) ?
    O1 C1 C2 . . 111.1(3) ?
    N1 C2 C1 . . 110.9(3) ?
    N1 C2 C3 . . 109.8(3) ?
    C1 C2 C3 . . 110.4(3) ?
    N1 C2 H2 . . 108.5 ?
    C1 C2 H2 . . 108.5 ?
    C3 C2 H2 . . 108.5 ?
    O3 C3 C2 . . 110.0(3) ?
    O3 C3 H3A . . 109.7 ?
    C2 C3 H3A . . 109.7 ?
    O3 C3 H3B . . 109.7 ?
    C2 C3 H3B . . 109.7 ?
    H3A C3 H3B . . 108.2 ?
    C9 C4 C5 . . 121.0(3) ?
    C9 C4 S1 . . 119.5(3) ?
    C5 C4 S1 . . 119.5(3) ?
    C4 C5 C6 . . 119.1(4) ?
    C4 C5 H5 . . 120.5 ?
    C6 C5 H5 . . 120.5 ?
    C7 C6 C5 . . 120.1(4) ?
    C7 C6 H6 . . 119.9 ?
    C5 C6 H6 . . 119.9 ?
    C8 C7 C6 . . 119.7(4) ?
    C8 C7 H7 . . 120.1 ?
    C6 C7 H7 . . 120.1 ?
    C7 C8 C9 . . 121.1(4) ?
    C7 C8 H8 . . 119.4 ?
    C9 C8 H8 . . 119.4 ?
    C4 C9 C8 . . 118.9(4) ?
    C4 C9 H9 . . 120.6 ?
    C8 C9 H9 . . 120.6 ?
loop_
    _geom_torsion_atom_site_label_1
    _geom_torsion_atom_site_label_2
    _geom_torsion_atom_site_label_3
    _geom_torsion_atom_site_label_4
    _geom_torsion_site_symmetry_1
    _geom_torsion_site_symmetry_2
    _geom_torsion_site_symmetry_3
    _geom_torsion_site_symmetry_4
    _geom_torsion
    _geom_torsion_publ_flag
    O4 S1 N1 C2 . . . . -37.2(3) ?
    O5 S1 N1 C2 . . . . -166.0(2) ?
    C4 S1 N1 C2 . . . . 79.4(3) ?
    S1 N1 C2 C1 . . . . -114.8(3) ?
    S1 N1 C2 C3 . . . . 122.8(3) ?
    O2 C1 C2 N1 . . . . -11.0(5) ?
    O1 C1 C2 N1 . . . . 170.0(3) ?
    O2 C1 C2 C3 . . . . 111.1(4) ?
    O1 C1 C2 C3 . . . . -68.0(4) ?
    N1 C2 C3 O3 . . . . 59.3(4) ?
    C1 C2 C3 O3 . . . . -63.3(4) ?
    O4 S1 C4 C9 . . . . 32.4(3) ?
    O5 S1 C4 C9 . . . . 162.5(3) ?
    N1 S1 C4 C9 . . . . -83.5(3) ?
    O4 S1 C4 C5 . . . . -148.5(3) ?
    O5 S1 C4 C5 . . . . -18.4(3) ?
    N1 S1 C4 C5 . . . . 95.6(3) ?
    C9 C4 C5 C6 . . . . 0.7(6) ?
    S1 C4 C5 C6 . . . . -178.4(3) ?
    C4 C5 C6 C7 . . . . -1.4(6) ?
    C5 C6 C7 C8 . . . . 1.4(7) ?
    C6 C7 C8 C9 . . . . -0.8(7) ?
    C5 C4 C9 C8 . . . . -0.1(6) ?
    S1 C4 C9 C8 . . . . 179.1(3) ?
    C7 C8 C9 C4 . . . . 0.1(7) ?
loop_
    _geom_hbond_atom_site_label_D
    _geom_hbond_atom_site_label_H
    _geom_hbond_atom_site_label_A
    _geom_hbond_site_symmetry_A
    _geom_hbond_distance_DH
    _geom_hbond_distance_HA
    _geom_hbond_distance_DA
    _geom_hbond_angle_DHA
    O1 H1 O3 3_755 0.84(5) 1.81(5) 2.621(4) 164(5)
    O3 H3 O5 3_755 0.82 1.96 2.754(3) 164
    N1 H1A O4 1_655 0.86 2.39 3.066(4) 136
    C2 H2 O2 1_455 0.98 2.48 3.425(5) 162
    C6 H6 O5 2 0.93 2.52 3.342(5) 148
    C7 H7 O2 2_465 0.93 2.58 3.347(5) 141
_shelx_hkl_file
;
  -1   0   0   -0.03    0.10
   1   0   0    0.12    0.11
   2   0   0  104.94    3.09
   3   0   0    0.32    0.22
   4   0   0    0.01    0.26
   5   0   0   -0.49    0.28
  -5   0   0   -0.15    0.26
  -6   0   0   -0.19    0.31
   0  -1   0   -0.15    0.04
  -1   1   0  943.95   21.41
  -1   1   0 1000.00   24.52
  -1  -1   0  891.86   24.33
   1   1   0  983.18   24.56
   2   1   0   38.69    1.41
  -2   1   0   39.48    1.23
   3   1   0    7.31    0.66
   3  -1   0    7.22    0.65
  -3   1   0    7.88    0.55
   4   1   0   17.72    1.15
  -4   1   0   18.99    0.99
   5   1   0    0.87    0.44
  -5   1   0    0.84    0.39
  -6   1   0    4.14    0.68
   6   1   0    1.74    0.61
  -6  -1   0    3.17    0.63
   0  -2   0  236.56    5.68
   1  -2   0    7.19    0.37
  -1  -2   0    7.54    0.26
  -1   2   0    7.34    0.35
  -1   2   0    7.59    0.29
  -2   2   0   23.90    0.86
   2   2   0   19.74    0.94
  -3   2   0   24.79    1.03
   3   2   0   23.22    1.18
  -4   2   0    8.59    0.68
   4   2   0    8.19    0.94
   5   2   0    4.75    0.83
  -5   2   0    4.37    0.64
  -6   2   0    0.30    0.36
   6   2   0    0.17    0.43
   0  -3   0   -0.10    0.09
   0   3   0   -0.14    0.08
  -1   3   0   54.25    1.44
  -1   3   0   51.46    1.44
   1  -3   0   55.22    1.48
  -1   3   0   54.18    1.28
   1   3   0   52.03    1.35
  -2   3   0    2.54    0.32
   2   3   0    2.43    0.38
  -3   3   0    5.44    0.55
   3   3   0    7.09    0.76
  -4   3   0   45.08    1.70
   4   3   0   44.54    1.97
   5   3   0    2.42    0.62
  -5   3   0    2.82    0.55
   6   3   0    1.30    0.57
  -6   3   0    1.13    0.47
   0  -4   0  106.37    2.72
   0   4   0  101.76    2.70
   1  -4   0   58.99    1.39
   1   4   0   59.25    1.57
  -1   4   0   57.68    1.65
  -2   4   0   18.82    0.69
  -2   4   0   18.95    0.79
   2   4   0   18.55    0.94
  -2   4   0   19.14    0.57
   3   4   0    3.30    0.56
  -3   4   0    3.78    0.33
  -3   4   0    3.78    0.47
  -4   4   0    1.41    0.42
   4   4   0    1.16    0.44
  -5   4   0    4.40    0.67
   5   4   0    3.14    0.71
  -6   4   0   -0.20    0.33
   6   4   0    0.14    0.40
   0   5   0    0.02    0.11
   1   5   0  202.94    5.05
   1  -5   0  207.43    5.11
   1  -5   0  201.06    4.58
  -1   5   0  206.91    5.17
  -2   5   0   35.81    1.23
  -2   5   0   37.03    1.20
  -3   5   0   22.28    1.02
   3   5   0   24.39    1.26
  -3   5   0   21.19    0.88
  -3   5   0   22.74    0.71
  -4   5   0   26.05    1.24
   4   5   0   25.27    1.46
   5   5   0    0.32    0.41
  -5   5   0    0.14    0.31
   0   6   0   75.02    2.16
   1  -6   0    3.03    0.25
  -1   6   0    2.82    0.34
   1  -6   0    2.57    0.30
   1   6   0    2.64    0.29
  -2   6   0    5.80    0.47
   3   6   0   22.22    1.30
  -3   6   0   21.90    1.02
  -3   6   0   22.44    0.78
  -4   6   0    0.60    0.32
   4   6   0    1.25    0.45
   5   6   0    9.98    1.19
  -5   6   0    8.57    0.91
   0   7   0   -0.35    0.13
  -1   7   0   -0.05    0.17
   1  -7   0   -0.04    0.12
   1  -7   0   -0.05    0.15
   1   7   0   -0.04    0.16
  -2   7   0    0.08    0.18
   3   7   0    3.35    0.72
  -4   7   0    5.36    0.66
   5   7   0    6.97    1.02
  -5   7   0    6.96    0.81
   0   8   0    0.19    0.24
  -1   8   0    0.95    0.31
   1  -8   0    1.08    0.22
  -2   8   0    2.35    0.41
   3   8   0    1.95    0.60
   4   8   0    1.11    0.53
   5   8   0    0.23    0.46
  -5   8   0    0.22    0.35
   0   9   0   -0.78    0.23
  -1   9   0    1.25    0.34
   1  -9   0    0.93    0.24
   1   9   0    1.44    0.31
  -2   9   0    0.19    0.27
   3   9   0    1.12    0.57
   4   9   0    2.10    0.65
   0  10   0    1.40    0.36
  -1  10   0    4.13    0.55
   1  10   0    3.81    0.46
  -2  10   0    0.19    0.29
   3  10   0    7.12    1.07
   4  10   0    2.11    0.68
   0  11   0   -0.03    0.24
  -1  11   0   13.71    0.91
   1  11   0   10.75    0.71
  -2  11   0    2.27    0.50
   3  11   0   -0.46    0.58
   0  12   0   17.20    1.03
   1  12   0    0.29    0.23
  -1  12   0    0.07    0.30
  -2  12   0    0.26    0.35
   0   0   1    0.00    0.01
   0   0  -1   -0.02    0.01
  -1   0   1   64.79    1.93
   1   0   1   69.97    1.91
   1   0  -1   68.46    1.94
   2   0  -1    0.84    0.24
   2   0   1    0.57    0.20
   3   0   1    1.29    0.30
   3   0  -1    0.76    0.31
   4   0  -1    6.90    0.85
   4   0   1    9.06    0.94
  -5   0   1    6.74    0.77
   5   0  -1    5.79    0.91
  -6   0  -1    0.68    0.41
  -6   0   1    1.21    0.46
  -1  -1  -1    8.81    0.44
   1   1  -1    9.68    0.49
  -1   1   1    9.62    0.38
  -1   1   1   10.78    0.50
   1  -1  -1   10.39    0.41
  -1   1  -1    9.10    0.40
  -1  -1   1    9.94    0.49
   1   1   1   10.27    0.46
   2   1  -1   13.26    0.74
  -2   1   1   12.67    0.59
   2  -1  -1   12.21    0.71
   2   1   1   14.65    0.72
  -3   1   1    7.27    0.52
   3   1  -1    7.80    0.68
   3  -1  -1    7.72    0.70
   3   1   1    7.54    0.65
   4   1  -1   22.49    1.30
  -4   1   1   21.65    1.06
  -4   1  -1   21.07    1.08
   4   1   1   20.55    1.23
   5   1  -1    9.78    1.15
  -5   1   1    8.24    0.86
  -5   1  -1    9.07    0.90
   5   1   1   10.49    1.18
  -6   1   1    5.37    0.76
   6   1  -1    4.79    0.87
  -6  -1  -1    5.61    0.80
  -6   1  -1    4.49    0.73
  -6  -1   1    6.35    0.83
   0  -2  -1   41.20    1.10
   0   2  -1   40.33    1.10
   0   2   1   40.87    1.10
   0  -2   1   41.24    1.10
  -1  -2  -1   53.36    1.32
   1  -2   1   52.90    1.42
  -1   2   1   50.40    1.36
  -1   2   1   51.16    1.18
  -1   2   1   51.50    1.34
  -1  -2   1   53.16    1.31
  -1   2  -1   53.38    1.40
   1  -2  -1   52.86    1.39
  -2   2   1   41.15    1.26
   2   2  -1   40.09    1.47
   2   2   1   40.81    1.45
  -2   2  -1   41.39    1.30
  -3   2   1   41.52    1.42
   3   2  -1   41.39    1.69
  -3   2  -1   42.26    1.47
   3   2   1   39.54    1.62
  -4   2   1    1.75    0.39
   4   2  -1    1.38    0.45
   4   2   1    1.44    0.44
  -4   2  -1    1.69    0.42
   5   2  -1    1.37    0.51
  -5   2   1    0.63    0.33
  -5   2  -1    0.46    0.36
   5   2   1    0.62    0.42
   6   2  -1    2.50    0.70
  -6   2   1    3.37    0.63
  -6   2  -1    1.32    0.46
   6   2   1    2.61    0.67
   0  -3   1   76.95    2.00
   0   3  -1   74.82    1.99
   0   3   1   76.41    1.99
   0  -3  -1   77.55    2.00
   1   3  -1   18.49    0.54
   1   3  -1   17.57    0.55
  -1   3   1   18.41    0.64
   1  -3   1   18.57    0.70
  -1   3   1   17.78    0.62
   1   3   1   18.94    0.56
  -1   3  -1   19.51    0.64
   1  -3  -1   18.87    0.68
  -1   3  -1   18.49    0.66
  -1   3  -1   19.61    0.54
  -2   3   1   41.57    1.09
   2   3  -1   36.75    1.44
  -2   3   1   39.26    1.25
  -2   3  -1   40.43    1.29
   2   3   1   37.74    1.42
  -3   3   1   12.57    0.70
   3   3  -1   11.65    0.84
   3   3   1   11.76    0.82
  -3   3  -1   11.70    0.72
   4   3  -1   21.97    1.32
  -4   3   1   23.10    1.11
   4   3   1   20.00    1.24
  -4   3  -1   22.17    1.13
  -5   3   1    6.66    0.78
   5   3  -1    6.84    0.98
   5   3   1    8.26    1.02
  -5   3  -1    7.39    0.83
   6   3  -1    0.56    0.44
  -6   3   1    0.49    0.37
  -6   3  -1    0.41    0.41
   6   3   1    0.89    0.52
   0  -4   1    9.43    0.46
   0  -4  -1    9.11    0.45
   0   4  -1    8.88    0.44
   0   4   1    8.65    0.44
   1   4  -1  102.25    2.55
  -1   4   1  100.32    2.64
   1   4   1  102.94    2.57
  -1   4  -1   97.89    2.52
  -1   4  -1  101.63    2.65
   1  -4  -1  100.19    2.29
  -2   4   1   24.79    0.84
   2   4  -1   25.12    1.14
  -2   4   1   23.58    0.92
  -2   4   1   25.30    0.70
  -2   4  -1   25.68    0.71
  -2   4  -1   26.04    0.86
  -2   4  -1   23.77    0.94
   2   4   1   25.67    1.10
   3   4  -1   38.90    1.69
  -3   4   1   38.10    1.40
  -3   4   1   40.11    1.20
  -3   4  -1   41.57    1.22
   3   4   1   39.12    1.66
  -3   4  -1   41.29    1.47
  -4   4   1   42.50    1.64
   4   4  -1   45.85    2.02
  -4   4  -1   42.44    1.68
   4   4   1   42.25    1.92
  -5   4   1    3.94    0.62
   5   4  -1    4.21    0.81
  -5   4  -1    3.75    0.63
   5   4   1    5.17    0.84
  -6   4   1    1.04    0.44
   6   4  -1    0.96    0.56
  -6   4  -1    1.84    0.54
   6   4   1    1.67    0.65
   0   5   1   11.75    0.55
   0   5  -1   11.45    0.55
  -1   5   1   34.24    1.14
   1   5  -1   35.74    1.06
   1  -5   1   32.78    1.09
   1  -5   1   33.36    0.91
   1  -5  -1   33.27    0.91
   1  -5  -1   32.90    1.08
   1   5   1   32.13    1.04
  -1   5  -1   32.14    1.12
  -2   5   1    0.16    0.16
  -2   5   1    0.25    0.15
  -2   5  -1    0.26    0.18
  -2   5  -1    0.50    0.13
  -2   5  -1    0.37    0.16
  -3   5   1    7.28    0.53
   3   5  -1    9.42    0.82
  -3   5   1    8.01    0.38
  -3   5   1    8.48    0.61
   3   5   1    9.65    0.93
  -3   5  -1    7.38    0.39
  -3   5  -1    7.90    0.61
  -3   5  -1    6.69    0.53
  -4   5   1    6.80    0.72
   4   5  -1    9.75    1.09
   4   5   1    7.32    0.94
  -4   5  -1    7.31    0.77
  -5   5   1    0.81    0.38
   5   5  -1    1.71    0.63
  -5   5  -1    0.20    0.33
   5   5   1    1.03    0.48
   0   6  -1  122.73    3.26
   0   6   1  120.55    3.27
   1  -6   1    1.05    0.17
  -1   6   1    1.16    0.24
   1   6  -1    1.11    0.21
   1  -6   1    1.13    0.21
   1  -6  -1    1.47    0.18
  -1   6  -1    1.45    0.26
   1  -6  -1    1.30    0.22
   1   6   1    1.25    0.22
  -2   6   1    6.90    0.49
  -2   6  -1    7.26    0.52
  -2   6  -1    6.82    0.50
   3   6  -1    5.91    0.79
  -3   6   1    4.36    0.52
  -3   6  -1    4.96    0.36
   3   6   1    7.11    0.85
  -3   6  -1    6.41    0.64
   4   6  -1    1.57    0.52
  -4   6   1    1.32    0.39
  -4   6  -1    1.73    0.44
   4   6   1    1.42    0.49
   5   6  -1    0.83    0.51
  -5   6   1    0.89    0.40
   5   6   1    0.34    0.40
  -5   6  -1    0.48    0.36
   0   7  -1   15.47    0.76
   0   7   1   15.72    0.76
  -1   7   1   17.76    0.83
   1  -7   1   18.10    0.81
   1   7  -1   17.19    0.75
   1  -7   1   17.36    0.63
  -1   7  -1   17.35    0.84
   1  -7  -1   16.42    0.78
   1   7   1   16.70    0.74
   1  -7  -1   16.89    0.63
  -2   7   1    3.38    0.42
  -2   7  -1    3.04    0.40
   3   7  -1   13.12    1.08
  -3   7  -1   10.04    0.71
   3   7   1   10.61    0.95
   4   7  -1    2.08    0.60
  -4   7   1    2.97    0.51
   4   7   1    1.34    0.54
  -4   7  -1    1.78    0.44
   5   7  -1    0.72    0.46
  -5   7   1    0.96    0.38
  -5   7  -1   -0.05    0.31
   5   7   1    0.94    0.48
   0   8   1    6.30    0.54
   0   8  -1    6.03    0.57
   1  -8   1   26.34    0.88
   1   8  -1   26.64    1.03
  -1   8   1   26.71    1.15
   1  -8  -1   25.94    0.88
   1   8   1   25.50    1.02
  -1   8  -1   26.25    1.14
  -2   8   1    6.66    0.63
  -2   8  -1    5.84    0.61
   3   8  -1    6.58    0.95
   3   8   1    6.51    0.93
   4   8  -1    6.39    0.98
   4   8   1    7.19    1.02
  -4   8  -1    5.28    0.69
   5   8  -1    0.89    0.57
   5   8   1    0.55    0.44
  -5   8  -1    0.06    0.32
   0   9  -1   41.82    1.56
   0   9   1   42.50    1.57
   1  -9   1   33.90    1.11
   1   9  -1   34.25    1.26
  -1   9   1   35.39    1.42
  -1   9  -1   34.65    1.40
   1  -9  -1   35.70    1.12
   1   9   1   33.21    1.26
  -2   9   1    6.95    0.69
  -2   9  -1    8.46    0.72
   3   9  -1   12.55    1.33
   3   9   1   13.77    1.37
   4   9  -1    2.52    0.75
   4   9   1    4.05    0.80
   0  10   1   16.88    0.93
   0  10  -1   16.47    0.92
  -1  10   1    5.57    0.62
   1  10  -1    5.75    0.54
  -1  10  -1    5.01    0.60
   1  10   1    5.18    0.52
  -2  10   1    4.64    0.63
  -2  10  -1    4.87    0.64
   3  10  -1    1.89    0.74
   3  10   1    2.07    0.76
   4  10  -1    1.22    0.64
   4  10   1    1.89    0.66
   0  11   1    1.68    0.40
   0  11  -1    1.44    0.37
  -1  11   1    5.91    0.69
   1  11  -1    4.75    0.52
   1  11   1    4.79    0.52
  -1  11  -1    5.25    0.65
  -2  11   1    0.10    0.31
  -2  11  -1    0.97    0.40
   3  11  -1    1.81    0.82
   3  11   1    1.63    0.79
   0  12   1    1.24    0.39
   0  12  -1    1.25    0.38
   1  12  -1    0.32    0.23
  -1  12   1    0.17    0.32
   1  12   1    0.15    0.24
  -1  12  -1    0.06    0.30
  -2  12   1    3.36    0.60
  -2  12  -1    3.96    0.64
   1   0  -2  408.45   10.17
  -1   0  -2  358.84   10.06
  -1   0   2  423.09   10.18
   1   0   2  400.95   10.08
   2   0   2   59.64    1.92
   2   0  -2   61.65    2.01
   3   0  -2  100.85    3.22
   3   0   2   97.24    3.11
   4   0  -2    0.04    0.25
  -4   0   2    0.06    0.20
   4   0   2    0.41    0.29
   5   0  -2    1.15    0.48
  -5   0   2    1.64    0.43
  -6   0  -2    0.45    0.39
  -6   0   2   -0.01    0.30
   0  -1   2  311.62    7.49
   0  -1  -2  319.02    7.49
   1   1  -2   84.15    2.38
  -1   1   2   86.02    2.40
  -1  -1  -2   85.14    2.28
  -1   1   2   80.56    2.02
  -1  -1   2   83.84    2.36
   1  -1  -2   86.00    2.04
   1   1   2   87.90    2.31
   1  -1  -2   82.96    2.38
  -2   1   2   43.24    1.29
   2   1  -2   43.59    1.57
   2   1   2   43.84    1.49
   2  -1  -2   44.16    1.58
  -3   1   2   30.57    1.15
   3   1  -2   31.37    1.42
   3   1   2   32.85    1.38
   3  -1  -2   30.57    1.42
   4   1  -2    5.58    0.75
  -4   1   2    6.52    0.65
   4   1   2    5.89    0.77
   4  -1  -2    6.37    0.82
  -4   1  -2    5.99    0.69
  -5   1   2    1.30    0.40
   5   1  -2    2.07    0.58
   5   1   2    1.36    0.50
  -5   1  -2    1.99    0.48
   6   1  -2    0.46    0.46
  -6   1   2    0.87    0.37
  -6  -1   2    1.15    0.41
  -6   1  -2    0.08    0.36
   0   2   2   86.71    2.16
   0  -2   2   85.53    2.17
   0  -2   2   85.08    2.00
   0  -2  -2   84.87    2.16
   0   2  -2   87.04    2.16
  -1  -2  -2  180.82    4.26
   1  -2   2  178.05    4.16
  -1   2   2  178.36    3.86
  -1   2   2  173.10    4.06
  -1   2   2  172.14    4.26
  -1  -2   2  170.45    4.24
  -1   2  -2  176.07    4.14
  -1  -2   2  181.28    4.24
   1  -2  -2  178.22    4.10
   2   2  -2    6.54    0.56
  -2   2   2    6.44    0.41
  -2   2  -2    6.75    0.46
   2   2   2    6.69    0.51
   3   2  -2   15.71    0.96
  -3   2   2   14.41    0.75
   3   2   2   13.48    0.86
  -3   2  -2   15.61    0.81
   4   2  -2   31.86    1.63
  -4   2   2   32.25    1.33
  -4   2  -2   33.34    1.42
   4   2   2   32.52    1.57
   5   2  -2    7.70    1.06
  -5   2   2    6.45    0.75
   5   2   2    9.46    1.09
  -5   2  -2    7.33    0.85
  -6   2   2    6.66    0.81
   6   2  -2    3.03    0.74
   6   2   2    3.88    0.77
  -6   2  -2    3.99    0.71
   0   3   2  175.78    4.32
   0  -3   2  178.78    4.02
   0  -3  -2  177.00    4.32
   0  -3   2  172.69    4.32
   0   3  -2  170.49    4.31
  -1   3   2   37.71    1.08
   1  -3   2   37.65    1.15
   1   3  -2   37.80    1.00
   1   3  -2   37.80    0.99
   1   3   2   36.66    1.01
  -1   3  -2   38.04    1.10
  -1   3  -2   37.47    0.96
   1  -3  -2   37.95    1.11
  -1   3  -2   37.35    1.11
   2   3  -2    7.90    0.61
  -2   3   2    7.00    0.32
  -2   3   2    6.44    0.41
   2   3   2    6.62    0.53
  -2   3  -2    5.85    0.45
   3   3  -2   27.83    1.35
  -3   3   2   26.16    1.07
  -3   3  -2   27.26    1.14
   3   3   2   26.22    1.24
   4   3  -2   13.75    1.07
  -4   3   2   14.20    0.85
  -4   3  -2   16.39    0.98
   4   3   2   16.45    1.07
  -5   3   2    6.62    0.74
   5   3  -2    7.95    1.07
  -5   3  -2    7.96    0.89
   5   3   2    7.66    1.00
  -6   3   2    0.13    0.31
   6   3  -2    0.71    0.47
   6   3   2    0.51    0.42
  -6   3  -2    0.27    0.37
   0  -4  -2    7.62    0.43
   0   4  -2    7.90    0.42
   0   4   2    7.28    0.40
   0  -4   2    8.14    0.43
   1   4  -2   14.75    0.53
  -1   4   2   14.24    0.60
  -1   4  -2   15.31    0.61
   1  -4  -2   15.47    0.46
   1   4   2   15.25    0.54
  -1   4  -2   16.29    0.63
  -2   4   2    6.78    0.44
  -2   4   2    6.45    0.28
   2   4  -2    7.06    0.64
  -2   4   2    6.46    0.38
  -2   4  -2    6.45    0.30
  -2   4  -2    6.13    0.39
  -2   4  -2    5.74    0.45
   2   4   2    6.79    0.58
   3   4  -2   35.30    1.58
  -3   4   2   34.45    1.07
  -3   4   2   33.83    1.27
  -3   4  -2   34.22    1.33
   3   4   2   34.13    1.49
  -4   4   2    6.18    0.68
   4   4  -2    6.40    0.88
  -4   4  -2    5.30    0.67
   4   4   2    6.45    0.85
  -5   4   2    0.13    0.29
   5   4  -2    1.23    0.49
   5   4   2    0.54    0.40
  -5   4  -2    0.84    0.39
  -6   4   2    0.14    0.35
   6   4  -2    0.65    0.52
   6   4   2    0.49    0.46
  -6   4  -2    0.59    0.41
   0   5   2   40.80    1.28
   0   5  -2   40.31    1.27
   1  -5   2   96.47    2.28
   1  -5   2   97.21    2.59
   1   5  -2   96.63    2.53
  -1   5   2   96.39    2.63
   1   5   2   96.71    2.55
   1  -5  -2   97.30    2.58
   1  -5  -2   96.86    2.27
  -1   5  -2   97.28    2.64
  -2   5   2   13.39    0.62
  -2   5  -2   13.84    0.69
  -2   5  -2   13.59    0.64
  -2   5  -2   14.79    0.53
   3   5  -2   61.02    2.36
  -3   5   2   64.23    1.56
  -3   5   2   63.02    1.82
  -3   5   2   59.89    1.91
  -3   5  -2   58.78    1.98
  -3   5  -2   62.72    1.85
  -3   5  -2   63.61    1.58
   3   5   2   55.80    2.21
   4   5  -2   12.51    1.09
  -4   5   2   14.76    0.88
  -4   5  -2   13.41    0.90
   4   5   2   13.92    1.05
   5   5  -2    4.17    0.81
  -5   5   2    5.29    0.69
  -5   5  -2    5.44    0.73
   5   5   2    5.27    0.86
   0   6  -2    6.39    0.46
   0   6   2    6.61    0.49
   1  -6   2   10.02    0.55
   1   6  -2   10.39    0.51
   1  -6   2    9.87    0.42
  -1   6   2   10.97    0.59
   1   6   2   10.12    0.51
  -1   6  -2   10.63    0.58
   1  -6  -2    9.44    0.41
   1  -6  -2   11.14    0.55
  -2   6   2   29.16    1.08
  -2   6  -2   27.90    1.09
  -2   6  -2   28.38    1.09
   3   6  -2   11.25    0.98
  -3   6   2    9.86    0.69
  -3   6  -2   10.75    0.71
  -3   6  -2   10.78    0.51
   3   6   2   11.15    0.91
  -4   6   2   25.45    1.20
   4   6  -2   25.99    1.56
   4   6   2   23.90    1.44
  -4   6  -2   23.32    1.22
  -5   6   2    0.15    0.31
   5   6  -2    0.41    0.43
  -5   6  -2    0.26    0.34
   5   6   2    0.20    0.38
   0   7   2    8.17    0.56
   0   7  -2    8.52    0.57
   1   7  -2    3.09    0.35
   1  -7   2    3.58    0.40
  -1   7   2    3.64    0.42
   1  -7   2    3.61    0.31
   1   7   2    4.10    0.40
   1  -7  -2    3.71    0.30
  -1   7  -2    3.00    0.40
   1  -7  -2    3.73    0.39
  -2   7   2    8.36    0.59
  -2   7  -2    7.67    0.58
   3   7  -2    2.57    0.62
   3   7   2    1.89    0.54
  -3   7  -2    1.77    0.38
   4   7  -2    0.92    0.48
  -4   7   2    0.21    0.30
   4   7   2    0.76    0.44
  -4   7  -2    1.25    0.40
  -5   7   2    0.20    0.33
   5   7  -2    0.24    0.41
  -5   7  -2    0.30    0.33
   5   7   2    1.01    0.54
   0   8  -2   14.44    0.79
   0  -8   2   13.78    0.66
   0   8   2   13.83    0.77
  -1   8   2   21.43    1.01
   1  -8   2   20.88    0.77
   1   8  -2   21.01    0.90
  -1   8  -2   22.39    1.03
   1   8   2   19.91    0.89
   1  -8  -2   22.22    0.77
  -2   8   2    1.23    0.32
  -2   8  -2    1.37    0.35
   3   8  -2    5.76    0.93
   3   8   2    5.92    0.90
   4   8  -2    0.68    0.45
  -4   8  -2    0.11    0.31
   4   8   2    0.43    0.41
   5   8  -2    4.23    0.87
   5   8   2    3.92    0.80
  -5   8  -2    4.36    0.69
   0   9   2   18.45    0.98
   0   9  -2   19.17    0.98
  -1   9   2    0.34    0.26
   1  -9   2    0.29    0.19
   1   9  -2    0.07    0.22
   1  -9  -2   -0.11    0.17
  -1   9  -2    0.56    0.30
   1   9   2    0.08    0.22
  -2   9   2    0.95    0.33
   2   9   2    0.85    0.18
  -2   9  -2    0.61    0.30
   3   9  -2    0.84    0.60
   3   9   2    0.63    0.52
   4   9  -2    0.56    0.55
   4   9   2    1.66    0.60
   0  10   2    0.66    0.30
   0  10  -2    0.65    0.31
   1  10  -2    3.34    0.43
  -1  10   2    4.01    0.53
  -1  10  -2    3.09    0.51
   1  10   2    3.30    0.43
  -2  10   2    9.39    0.79
  -2  10  -2    8.24    0.81
   3  10  -2    0.15    0.59
   3  10   2   -0.18    0.50
   0  11  -2    6.72    0.68
   0  11   2    7.07    0.71
  -1  11   2    9.37    0.77
   1  11  -2    7.57    0.59
  -1  11  -2    7.79    0.79
   1  11   2    7.99    0.62
  -2  11   2    6.30    0.75
  -2  11  -2    6.63    0.77
   3  11  -2    6.26    1.08
   3  11   2    5.82    1.03
   0  12   2    0.25    0.29
   0  12  -2   -0.03    0.26
  -1  12   2    3.74    0.59
   1  12  -2    3.73    0.47
   1  12   2    3.41    0.47
  -1  12  -2    3.05    0.55
  -2  12   2    2.23    0.51
  -2  12  -2    2.84    0.56
   0   0   3   -0.87    0.04
   0   0  -3   -0.47    0.07
   0   0  -3   -0.79    0.03
  -1   0   3  206.94    5.30
  -1   0  -3  197.56    5.17
   1   0  -3  204.09    5.30
  -1   0   3  194.73    4.51
   2   0   3   25.31    0.99
   2   0  -3   24.52    1.08
   3   0   3    9.70    0.72
   3   0  -3   11.22    0.83
  -4   0   3    5.22    0.58
   4   0  -3    4.13    0.69
   5   0  -3    4.34    0.79
  -5   0   3    3.83    0.57
  -6   0   3    2.32    0.52
  -6   0  -3    2.05    0.57
   0  -1  -3   24.11    0.64
   0  -1   3   21.03    0.58
  -1   1   3  444.80   10.11
  -1  -1  -3  451.11   10.79
  -1  -1  -3  468.22   11.50
   1   1  -3  449.35   11.64
  -1   1   3  463.08   11.66
   1  -1  -3  447.75   11.64
   1   1   3  466.96   11.52
   1  -1  -3  461.22   10.14
   2   1  -3   16.50    0.87
  -2   1   3   17.62    0.67
   2  -1  -3   19.39    0.92
   2   1   3   17.95    0.80
   3   1  -3   22.42    1.18
  -3   1   3   22.78    0.93
   3  -1  -3   22.22    1.18
   3   1   3   22.24    1.10
  -4   1   3    4.70    0.55
   4   1  -3    5.03    0.73
   4  -1  -3    4.93    0.72
   4   1   3    5.41    0.71
   5   1  -3    4.22    0.78
  -5   1   3    5.75    0.69
  -5   1  -3    4.68    0.70
  -5  -1   3    5.95    0.70
   5   1   3    5.80    0.86
   6   1  -3    2.69    0.70
  -6   1   3    3.96    0.64
  -6   1  -3    4.08    0.72
  -6  -1   3    3.89    0.65
   0   2   3  484.61   11.48
   0   2  -3  483.51   11.49
   0  -2   3  481.34   11.49
   0  -2   3  484.31   10.68
   0  -2   3  477.03   10.49
   0  -2  -3  488.40   11.48
  -1   2   3  237.14    5.31
  -1   2   3  231.62    5.62
   1  -2   3  235.71    5.43
   1   2   3  234.41    5.54
   1  -2  -3  239.49    5.34
  -1  -2   3  226.72    5.60
  -1   2  -3  230.95    5.40
   2   2  -3   47.47    1.70
  -2   2   3   48.23    1.39
   2   2   3   47.27    1.59
  -2   2  -3   48.89    1.50
   3   2  -3   10.79    0.83
  -3   2   3   11.11    0.63
  -3   2  -3   11.37    0.71
   3   2   3   10.14    0.72
   4   2  -3    2.00    0.53
  -4   2   3    1.29    0.35
   4   2   3    1.31    0.41
  -4   2  -3    1.09    0.38
  -5   2   3    7.90    0.80
   5   2  -3    7.98    1.08
  -5   2  -3    9.73    0.98
   5   2   3    9.28    1.04
  -6   2   3    1.39    0.43
   6   2  -3    0.68    0.52
  -6  -2   3    1.48    0.45
  -6   2  -3    0.94    0.47
   6   2   3    1.31    0.54
   0  -3   3  333.98    8.02
   0  -3   3  335.83    7.31
   0   3   3  329.34    8.01
   0   3  -3  324.80    8.01
   0  -3   3  337.70    7.46
   0  -3  -3  333.16    8.01
   1   3  -3   82.73    2.06
  -1   3   3   82.38    2.16
   1  -3   3   82.79    2.17
   1   3  -3   82.49    2.07
   1  -3  -3   84.96    2.11
   1   3   3   85.01    2.10
  -1   3  -3   81.26    2.12
  -1   3  -3   81.86    2.18
   1  -3  -3   81.92    1.84
  -1   3  -3   83.68    1.94
  -2   3   3    2.93    0.32
  -2   3   3    2.92    0.23
   2   3  -3    3.97    0.49
   2   3   3    2.94    0.37
  -2   3  -3    3.11    0.38
  -2  -3   3    3.16    0.22
  -3   3   3   49.31    1.57
   3   3  -3   47.15    1.92
  -3   3  -3   48.06    1.67
   3   3   3   48.27    1.82
   4   3  -3   12.23    1.04
  -4   3   3   13.73    0.84
   4   3   3   14.93    1.01
  -4   3  -3   14.23    0.93
  -5   3   3    7.35    0.78
   5   3  -3    7.50    1.02
  -5   3  -3    7.27    0.84
   5   3   3    8.40    1.04
  -6   3   3    1.00    0.39
   6   3  -3    0.67    0.49
   6   3   3    0.55    0.47
  -6   3  -3    0.77    0.45
   0   4   3  102.40    2.67
   0  -4   3  104.08    2.50
   0   4  -3   95.00    2.65
   0  -4  -3  102.55    2.67
   0  -4   3  101.51    2.68
   0  -4   3  103.10    2.40
  -1   4   3   11.69    0.52
   1   4  -3   10.81    0.44
  -1   4  -3   10.80    0.51
   1  -4  -3   11.61    0.37
  -1   4  -3   11.59    0.43
   1   4   3   11.43    0.46
  -1   4  -3   11.66    0.53
  -2   4   3   56.93    1.67
   2   4  -3   58.74    2.05
  -2   4   3   56.59    1.63
   2   4   3   57.69    1.93
  -2   4  -3   58.10    1.76
  -2   4  -3   58.91    1.45
  -2   4  -3   62.36    1.69
  -3   4   3   32.19    1.02
   3   4  -3   33.01    1.54
  -3   4   3   32.42    1.20
  -3   4  -3   31.53    1.29
   3   4   3   31.24    1.41
   4   4  -3   36.72    1.81
  -4   4   3   37.09    1.44
   4   4   3   32.81    1.65
  -4   4  -3   36.44    1.54
  -5   4   3    4.24    0.63
   5   4  -3    3.54    0.77
   5   4   3    4.70    0.81
  -5   4  -3    4.48    0.69
  -6   4   3    2.99    0.59
   6   4  -3    2.01    0.62
   6   4   3    2.06    0.63
  -6   4  -3    2.37    0.59
   0  -5   3    8.24    0.39
   0   5   3    9.67    0.50
   0   5  -3    8.79    0.48
   1  -5   3   63.82    1.86
  -1   5   3   63.29    1.90
   1   5  -3   68.23    1.83
   1   5   3   66.88    1.83
   1  -5  -3   66.31    1.86
  -1   5  -3   67.54    1.94
   1  -5  -3   68.26    1.62
  -2   5   3    2.25    0.28
  -2   5  -3    1.92    0.21
  -2   5  -3    2.23    0.29
  -2   5  -3    2.15    0.33
   3   5  -3   16.83    1.14
  -3   5   3   16.14    0.83
  -3   5   3   18.33    0.78
  -3   5  -3   18.79    0.64
   3   5   3   18.20    1.06
  -3   5  -3   18.20    0.80
  -3   5  -3   16.63    0.91
   4   5  -3    9.89    1.11
  -4   5   3   10.52    0.75
   4   5   3   11.17    1.11
  -4   5  -3    8.83    0.85
  -5   5   3    1.54    0.43
   5   5  -3    1.44    0.56
  -5   5  -3    1.54    0.48
   5   5   3    1.95    0.56
   0   6  -3   34.44    1.19
   0   6   3   32.66    1.18
   0  -6   3   34.49    1.03
   1   6  -3    0.19    0.15
  -1   6   3    0.19    0.16
   1  -6   3    0.19    0.11
   1  -6   3    0.38    0.17
   1  -6  -3    0.39    0.17
  -1   6  -3    0.35    0.18
   1  -6  -3    0.67    0.13
   1   6   3    0.50    0.16
  -2   6   3    4.11    0.42
  -2   6  -3    4.24    0.44
  -2   6  -3    3.71    0.44
   3   6  -3   12.65    1.04
   3   6   3   11.19    0.91
  -3   6  -3   12.57    0.55
  -3   6  -3   11.12    0.74
  -4   6   3    0.99    0.35
   4   6  -3    1.59    0.56
   4   6   3    1.58    0.48
  -4   6  -3    0.76    0.34
  -5   6   3    1.39    0.43
   5   6  -3    1.83    0.59
   5   6   3    1.08    0.48
  -5   6  -3    1.13    0.45
   0   7  -3   53.99    1.73
   0   7   3   54.38    1.73
   0  -7   3   53.96    1.52
   1   7  -3   15.37    0.70
  -1   7   3   15.55    0.78
   1  -7   3   15.63    0.77
   1  -7   3   15.27    0.60
   1   7   3   15.93    0.71
  -1   7  -3   15.51    0.79
   1  -7  -3   14.80    0.58
   1  -7  -3   15.48    0.74
  -2   7   3   15.95    0.81
  -2   7  -3   15.12    0.82
   3   7  -3    7.26    0.98
   3   7   3    7.88    0.90
  -3   7  -3    6.46    0.67
   4   7  -3    4.96    0.88
  -4   7  -3    5.54    0.68
   4   7   3    6.19    0.89
  -5   7   3    1.20    0.42
   5   7  -3    2.48    0.72
   5   7   3    2.31    0.60
  -5   7  -3    0.95    0.43
   0  -8   3    4.22    0.40
   0   8   3    4.44    0.49
   0   8  -3    4.65    0.52
   1  -8   3    3.80    0.34
   1   8  -3    3.65    0.41
  -1   8   3    4.64    0.53
   1  -8  -3    4.02    0.34
  -1   8  -3    3.76    0.50
   1   8   3    4.67    0.46
  -2   8   3    0.37    0.25
  -2   8  -3    0.64    0.28
   3   8  -3    2.05    0.68
   3   8   3    2.78    0.65
   4   8  -3    9.47    1.19
   4   8   3   10.01    1.17
  -4   8  -3    7.54    0.81
  -5   8  -3    1.44    0.47
   0   9   3   71.96    2.34
   0   9  -3   76.30    2.36
   1  -9   3    0.85    0.23
  -1   9   3    0.73    0.31
   1   9  -3    0.81    0.27
  -1   9  -3    1.46    0.37
   1   9   3    1.32    0.31
   1  -9  -3    1.38    0.25
  -2   9   3    4.53    0.56
  -2   9  -3    4.09    0.54
   2   9   3    3.38    0.29
   3   9  -3    7.73    1.09
   3   9   3    6.69    0.97
   4   9  -3    5.37    1.00
   4   9   3    5.49    0.92
   0  10  -3    3.77    0.50
   0  10   3    3.17    0.48
   1  10  -3    3.08    0.41
  -1  10   3    4.12    0.56
  -1  10  -3    2.87    0.50
   1  10   3    3.32    0.44
  -2  10   3    2.56    0.48
  -2  10  -3    2.11    0.47
   3  10  -3    1.06    0.71
   3  10   3    1.62    0.64
   0  11  -3   -0.07    0.24
   0  11   3    0.02    0.24
   1  11  -3    0.41    0.24
  -1  11   3    0.14    0.30
  -1  11  -3    0.64    0.34
   1  11   3    0.36    0.25
  -2  11   3    3.57    0.59
  -2  11  -3    3.65    0.60
   3  11  -3   -0.07    0.65
   3  11   3   -0.31    0.56
   0  12  -3    0.59    0.31
   0  12   3    0.80    0.34
  -1  12   3    3.02    0.54
   1  12  -3    3.52    0.46
  -1  12  -3    3.47    0.60
   1  12   3    4.41    0.51
  -2  12   3    0.65    0.38
  -2  12  -3    1.55    0.47
   0   0  -4   22.48    0.62
   0   0  -4   20.95    0.61
   0   0   4   18.34    0.60
  -1   0  -4   63.29    1.76
  -1   0   4   64.74    1.56
   1   0  -4   66.08    1.93
  -1   0   4   63.27    1.50
  -2   0   4   63.91    1.67
   2   0  -4   62.05    2.09
   3   0  -4   14.02    0.93
  -3   0   4   13.84    0.68
   4   0  -4    9.22    1.02
  -4   0   4    7.25    0.67
   5   0  -4    1.08    0.52
  -5   0   4    1.42    0.40
  -6   0  -4    4.78    0.79
  -6   0   4    4.63    0.67
   0   1  -4   14.32    0.48
   0   1  -4   14.40    0.48
   0  -1  -4   14.74    0.48
   0   1   4   14.05    0.47
   0   1  -4   14.41    0.41
  -1  -1  -4   80.81    2.07
  -1  -1  -4   78.19    1.94
  -1   1   4   79.19    1.92
   1   1  -4   76.53    2.25
  -1   1   4   78.10    1.84
   1  -1  -4   76.45    1.87
  -1  -1   4   75.42    1.90
   1  -1  -4   77.47    2.25
   1   1   4   79.63    2.09
  -1  -1   4   74.95    1.90
   2   1  -4    5.12    0.52
  -2   1   4    5.18    0.33
   2  -1  -4    5.82    0.57
   2   1   4    4.92    0.42
   3   1  -4   50.86    1.96
  -3   1   4   48.69    1.52
   3  -1  -4   49.93    1.95
   3   1   4   47.13    1.78
   4   1  -4   13.66    1.06
  -4   1   4   14.72    0.81
   4  -1  -4   14.26    1.09
   4   1   4   15.05    0.98
   5   1  -4    7.85    1.04
  -5   1   4    7.42    0.75
  -5   1  -4    6.86    0.85
  -5  -1   4    7.97    0.79
  -6   1   4    2.63    0.55
   6   1  -4    2.44    0.70
  -6   1  -4    1.68    0.55
  -6  -1   4    2.24    0.51
   0   2   4  270.53    6.60
   0  -2   4  270.10    6.13
   0  -2   4  276.01    6.62
   0  -2   4  274.00    6.03
   0   2  -4  274.78    6.61
   0   2  -4  275.85    6.11
   0   2  -4  270.71    6.02
   0  -2  -4  280.05    6.61
  -1   2   4  333.71    7.85
   1   2   4  314.54    8.31
  -1  -2   4  323.67    7.84
  -1   2  -4  325.64    7.48
   1   2   4  337.08    7.80
   1  -2  -4  329.72    7.39
   1  -2  -4  332.39    7.78
   2   2  -4   17.72    0.91
  -2   2   4   18.33    0.68
  -2   2  -4   19.69    0.82
   2   2   4   16.74    0.79
  -3   2   4   56.79    1.73
   3   2  -4   59.89    2.21
   3   2   4   58.87    2.04
  -3   2  -4   57.11    1.91
  -4   2   4   -0.19    0.22
   4   2  -4    0.88    0.40
   4   2   4    0.90    0.36
  -4   2  -4    0.57    0.34
   5   2  -4    9.45    1.15
  -5   2   4    8.24    0.81
  -5   2  -4    9.77    0.99
   5   2   4    7.41    0.99
   6   2  -4    0.87    0.49
  -6   2   4    0.43    0.33
  -6   2  -4    0.43    0.42
  -6  -2   4    0.20    0.33
   0  -3   4   24.54    0.82
   0  -3   4   24.86    0.75
   0  -3  -4   25.32    0.81
   0   3  -4   25.31    0.81
   0   3   4   23.66    0.80
   0  -3   4   25.60    0.71
   1   3  -4   55.96    1.43
   1   3  -4   56.13    1.42
  -1   3   4   54.19    1.50
   1  -3   4   56.88    1.57
   1  -3  -4   55.93    1.48
  -1   3  -4   53.99    1.51
  -1   3  -4   53.25    1.53
   1   3   4   53.36    1.45
  -1   3  -4   53.49    1.35
   1  -3  -4   53.32    1.25
  -2   3   4  110.40    2.78
   2   3  -4  112.02    3.34
  -2   3   4  107.83    2.77
  -2   3   4  113.64    2.47
  -2  -3   4  111.01    2.75
  -2   3  -4  110.96    2.93
   2   3   4  106.73    3.15
   3   3  -4   24.37    1.29
  -3   3   4   24.76    0.97
  -3   3  -4   23.54    1.09
   3   3   4   24.49    1.16
   4   3  -4   18.76    1.27
  -4   3   4   20.11    0.97
  -4   3  -4   20.50    1.11
   4   3   4   19.25    1.16
  -5   3   4    0.35    0.33
   5   3  -4    0.21    0.33
   5   3   4    0.16    0.33
  -5   3  -4    0.26    0.36
  -6   3   4    5.31    0.73
   6   3  -4    3.28    0.79
  -6   3  -4    4.35    0.75
   6   3   4    3.88    0.80
   0  -4   4   18.13    0.71
   0  -4   4   17.37    0.58
   0   4  -4   15.91    0.66
   0   4   4   16.98    0.68
   0  -4   4   18.77    0.65
   0  -4  -4   17.46    0.68
   1   4  -4    4.58    0.29
  -1   4   4    4.82    0.36
   1   4   4    4.48    0.31
  -1   4  -4    4.39    0.36
  -1   4  -4    5.18    0.36
  -1   4  -4    4.91    0.28
   1  -4  -4    4.96    0.23
   2   4  -4    2.17    0.43
  -2   4   4    1.41    0.20
   2   4   4    1.40    0.31
  -2   4  -4    1.70    0.31
  -2   4  -4    1.43    0.17
  -2   4  -4    1.39    0.22
  -3   4   4    5.06    0.39
  -3   4   4    6.76    0.51
   3   4  -4    7.46    0.85
  -3   4  -4    5.53    0.60
   3   4   4    6.27    0.67
   4   4  -4    1.11    0.49
  -4   4   4    0.89    0.35
   4   4   4    0.66    0.35
  -4   4  -4    1.41    0.43
  -5   4   4    0.86    0.35
   5   4  -4    0.68    0.46
  -5   4  -4    0.03    0.34
   5   4   4    0.00    0.33
  -6   4   4    1.02    0.40
   6   4  -4    1.53    0.57
  -6   4  -4    1.11    0.49
   6   4   4    1.39    0.58
   0  -5   4   -0.20    0.09
   0   5   4    0.08    0.13
   0   5  -4   -0.12    0.11
  -1   5   4   30.06    1.04
   1   5  -4   30.29    0.95
   1   5   4   28.62    0.96
   1  -5  -4   29.73    0.83
  -1   5  -4   29.02    1.05
  -1   5  -4   30.11    1.00
   1  -5  -4   28.55    0.98
  -2   5   4   34.22    1.14
  -2   5  -4   33.80    0.99
  -2   5  -4   33.03    1.22
  -2   5  -4   34.85    1.18
   2   5   4   32.33    1.32
  -3   5   4    6.45    0.52
   3   5  -4    7.26    0.85
  -3   5   4    5.54    0.47
  -3   5  -4    6.09    0.51
  -3   5  -4    6.79    0.37
  -3   5  -4    6.93    0.68
   3   5   4    7.78    0.79
   4   5  -4   27.98    1.62
  -4   5   4   29.13    1.22
  -4   5  -4   25.87    1.31
   4   5   4   24.34    1.39
   5   5  -4    2.46    0.68
  -5   5   4    4.07    0.61
   5   5   4    5.01    0.81
  -5   5  -4    3.91    0.67
   0   6   4    0.25    0.19
   0   6  -4    0.46    0.20
   0  -6   4    0.31    0.16
   1   6  -4   16.86    0.70
  -1   6   4   17.99    0.79
   1  -6   4   17.48    0.74
   1  -6  -4   17.15    0.59
  -1   6  -4   17.46    0.80
   1   6   4   17.27    0.70
   1  -6  -4   16.40    0.73
  -2   6   4    5.67    0.47
  -2   6  -4    6.38    0.50
  -2   6  -4    5.80    0.55
  -2   6  -4    5.45    0.36
   3   6  -4   20.91    1.33
   3   6   4   20.57    1.17
  -3   6  -4   20.06    1.02
  -4   6   4    5.23    0.62
   4   6  -4    5.93    0.89
   4   6   4    6.05    0.83
  -4   6  -4    4.98    0.66
   5   6  -4    4.26    0.84
  -5   6   4    2.60    0.49
  -5   6  -4    2.46    0.56
   5   6   4    3.46    0.71
   0  -7   4   -0.41    0.13
   0   7  -4   -0.20    0.17
   0   7   4   -0.15    0.17
   1  -7   4   38.39    1.33
   1  -7   4   38.40    1.11
  -1   7   4   36.31    1.35
   1   7  -4   36.43    1.25
   1   7   4   37.17    1.26
  -1   7  -4   39.12    1.39
   1  -7  -4   38.93    1.32
   1  -7  -4   37.83    1.09
  -2   7   4    7.40    0.57
  -2   7  -4    7.12    0.58
   3   7  -4    2.71    0.67
  -3   7  -4    3.47    0.53
   3   7   4    3.71    0.66
   4   7  -4    7.38    1.09
   4   7   4    8.07    1.01
  -4   7  -4    5.72    0.73
   5   7  -4    0.36    0.46
   5   7   4    0.32    0.39
  -5   7  -4    0.17    0.33
   0  -8   4   93.14    2.43
   0   8   4   91.42    2.74
   0   8  -4   94.18    2.74
   1   8  -4    2.28    0.35
  -1   8   4    2.28    0.40
   1  -8   4    2.68    0.30
   1   8   4    2.20    0.34
  -1   8  -4    3.42    0.48
   1  -8  -4    2.18    0.27
  -2   8   4   24.36    1.10
  -2   8  -4   25.36    1.15
   2   8   4   23.73    0.78
   3   8  -4    0.96    0.55
   3   8   4    1.20    0.52
  -3   8  -4    1.33    0.38
   4   8  -4    1.83    0.64
   4   8   4    1.38    0.51
  -4   8  -4    1.32    0.42
   0   9  -4   16.77    0.89
   0   9   4   14.66    0.89
  -1   9   4   14.59    0.87
   1  -9   4   14.85    0.66
   1   9  -4   14.31    0.75
   1  -9  -4   15.52    0.65
  -1   9  -4   15.32    0.91
   1   9   4   14.90    0.77
  -2   9   4    0.17    0.25
  -2   9  -4    1.01    0.34
   2   9   4    0.76    0.20
   3   9  -4    4.06    0.85
   3   9   4    5.64    0.90
   4   9  -4    4.08    0.86
   4   9   4    3.92    0.81
   0  10  -4    0.17    0.24
   0  10   4    0.73    0.30
   1  10  -4    4.13    0.47
  -1  10   4    5.48    0.62
  -1  10  -4    3.87    0.57
   1  10   4    4.39    0.50
  -2  10   4    1.50    0.41
   2  10   4    1.09    0.23
  -2  10  -4    1.77    0.44
   3  10  -4    7.65    1.17
   3  10   4    5.74    0.92
   0  11  -4    0.28    0.29
   0  11   4    0.65    0.30
   1  11  -4    3.57    0.45
  -1  11   4    4.06    0.59
   1  11   4    3.01    0.45
  -1  11  -4    3.40    0.55
  -2  11   4    1.97    0.50
  -2  11  -4    2.49    0.52
   2  11   4    1.89    0.28
   3  11  -4   -0.58    0.62
   3  11   4    0.33    0.61
   0  12  -4    5.98    0.67
   0  12   4    6.61    0.71
  -1  12   4    0.18    0.31
   1  12  -4    0.57    0.27
   1  12   4    0.48    0.27
  -1  12  -4    0.67    0.37
  -2  12   4    1.99    0.50
  -2  12  -4    2.60    0.56
   0   0  -5    0.26    0.10
   0   0   5    0.29    0.10
   0   0  -5    0.25    0.09
  -1   0  -5   51.34    1.40
  -1   0   5   49.82    1.17
   1   0  -5   49.20    1.20
  -1   0   5   49.94    1.27
   1   0  -5   48.55    1.57
  -2   0   5   15.19    0.57
   2   0  -5   16.59    0.86
   3   0  -5    0.07    0.21
  -3   0   5    0.22    0.17
   4   0  -5   16.66    1.15
  -4   0   5   13.98    0.79
  -5   0   5    0.68    0.30
   5   0  -5    0.66    0.44
   6   0  -5    2.31    0.74
  -6   0   5    1.88    0.45
  -6   0  -5    1.39    0.53
   0  -1  -5  424.99    9.87
   0   1  -5  410.28    9.01
   0   1   5  413.75    9.86
   0   1  -5  414.44    9.86
   0  -1   5  405.71    9.87
  -1  -1  -5   71.56    1.89
  -1   1   5   73.23    1.81
   1   1  -5   68.98    2.12
   1   1   5   69.56    1.90
   1  -1  -5   71.69    2.12
   1  -1  -5   72.15    1.73
  -1  -1   5   72.57    1.80
   2   1  -5   85.00    2.71
  -2   1   5   88.65    2.18
   2   1   5   87.11    2.52
   2  -1  -5   85.94    2.72
   3   1  -5   34.47    1.54
  -3   1   5   32.59    1.14
   3  -1  -5   32.80    1.51
   3   1   5   33.53    1.36
  -4   1   5    6.50    0.61
   4   1  -5    6.85    0.87
   4   1   5    7.99    0.85
  -4  -1   5    6.15    0.61
   4  -1  -5    5.39    0.78
  -5   1   5    4.50    0.61
   5   1  -5    2.94    0.67
  -5   1  -5    3.03    0.63
  -5  -1   5    3.66    0.56
   6   1  -5   -0.34    0.30
  -6   1   5    0.84    0.38
  -6   1  -5    0.40    0.42
  -6  -1   5    0.29    0.36
   0   2  -5   67.64    1.62
   0  -2   5   70.26    1.68
   0   2  -5   68.44    1.82
   0   2   5   67.13    1.81
   0  -2  -5   70.98    1.82
   0  -2   5   68.21    1.63
   0   2  -5   68.96    1.64
   1   2  -5   13.30    0.39
   1   2  -5   13.06    0.39
  -1   2   5   12.78    0.47
   1   2   5   11.88    0.45
  -1   2  -5   11.90    0.54
   1  -2  -5   12.16    0.47
   1  -2  -5   12.41    0.41
   1   2   5   12.50    0.49
  -1  -2   5   11.76    0.48
  -2   2   5    6.95    0.38
   2   2  -5    7.83    0.63
  -2   2   5    7.05    0.28
   2   2   5    6.55    0.48
  -2   2  -5    6.58    0.49
   3   2  -5    4.93    0.65
  -3   2   5    5.11    0.47
   3   2   5    5.05    0.57
  -3   2  -5    6.71    0.66
   4   2  -5    4.90    0.74
  -4   2   5    3.89    0.48
  -4   2  -5    3.68    0.58
   4   2   5    4.95    0.67
   5   2  -5    2.00    0.60
  -5   2   5    1.53    0.39
   5   2   5    1.55    0.50
  -5   2  -5    0.90    0.43
   6   2  -5    0.81    0.51
  -6   2   5    1.25    0.43
  -6  -2   5    1.79    0.47
  -6   2  -5    1.58    0.52
   0  -3  -5   97.61    2.50
   0  -3   5   97.59    2.51
   0   3   5   92.24    2.48
   0  -3   5   96.10    2.31
   0   3  -5   94.91    2.49
   0  -3   5   94.62    2.24
   1  -3   5   24.88    0.90
   1   3  -5   24.26    0.75
   1   3  -5   24.30    0.75
  -1   3   5   23.91    0.82
   1   3   5   26.20    0.79
  -1   3  -5   26.23    0.73
  -1   3  -5   24.95    0.86
   1  -3  -5   26.16    0.83
  -1   3  -5   26.10    0.86
  -2   3   5   54.57    1.52
   2   3  -5   54.96    1.97
  -2   3   5   57.08    1.56
  -2  -3   5   55.65    1.51
  -2   3  -5   57.27    1.74
   2   3   5   55.75    1.78
   3   3  -5    5.35    0.70
  -3   3   5    3.02    0.38
   3   3   5    3.25    0.48
  -3   3  -5    2.97    0.47
   4   3  -5   10.68    0.97
  -4   3   5   12.22    0.73
   4   3   5    9.73    0.84
  -4   3  -5   11.35    0.85
  -5   3   5    1.10    0.37
   5   3  -5    0.63    0.43
  -5   3  -5    0.26    0.38
   5   3   5    0.97    0.43
  -6   3   5    1.02    0.40
   6   3  -5    1.26    0.57
  -6   3  -5    0.97    0.50
   6   3   5    1.21    0.58
   0  -4   5   69.42    1.74
   0  -4  -5   71.53    1.95
   0   4  -5   71.54    1.96
   0  -4   5   70.66    1.82
   0   4   5   67.99    1.94
   1   4  -5  137.38    3.33
  -1   4   5  135.16    3.42
  -1   4  -5  130.12    3.08
   1   4   5  131.17    3.35
  -1   4  -5  128.61    3.44
  -1   4  -5  131.46    3.27
   2   4  -5   17.90    1.02
  -2   4   5   17.79    0.70
  -2   4  -5   18.97    0.74
  -2   4  -5   19.60    0.86
  -2   4  -5   19.37    0.61
   2   4   5   17.53    0.84
   3   4  -5   37.89    1.74
  -3   4   5   37.87    1.32
  -3   4   5   40.99    1.21
   3   4   5   40.09    1.58
  -3   4  -5   38.19    1.49
  -4   4   5   15.45    0.83
   4   4  -5   14.22    1.14
   4   4   5   14.79    1.00
  -4   4  -5   12.69    0.91
  -5   4   5    2.76    0.49
   5   4  -5    1.94    0.65
   5   4   5    2.66    0.61
  -5   4  -5    3.00    0.60
  -6   4   5    2.31    0.51
   6   4  -5    1.75    0.69
  -6   4  -5    2.49    0.63
   6   4   5    1.86    0.61
   0  -5   5   87.04    2.16
   0   5  -5   86.59    2.41
   0   5   5   88.44    2.42
  -1   5   5    1.53    0.25
   1   5  -5    1.11    0.19
   1   5   5    1.75    0.24
  -1   5  -5    1.84    0.28
  -1   5  -5    1.49    0.25
   1  -5  -5    1.95    0.25
  -2   5   5    0.18    0.15
  -2   5  -5   -0.24    0.12
   2   5   5    0.40    0.25
  -2   5  -5    0.07    0.10
  -2   5  -5    0.28    0.20
   3   5  -5   12.99    1.05
  -3   5  -5   12.78    0.81
  -3   5  -5   14.79    0.56
  -3   5  -5   13.85    0.72
   3   5   5   13.25    0.89
  -4   5   5    3.17    0.48
   4   5  -5    3.67    0.71
   4   5   5    3.63    0.64
  -4   5  -5    3.11    0.56
   5   5  -5    5.06    0.92
  -5   5   5    4.50    0.62
   5   5   5    4.74    0.81
  -5   5  -5    3.95    0.66
   0   6   5   57.41    1.75
   0   6  -5   56.34    1.74
   0  -6   5   54.77    1.52
   1   6  -5   57.98    1.71
  -1   6   5   58.49    1.81
   1   6   5   57.03    1.71
  -1   6  -5   59.47    1.84
   1  -6  -5   59.89    1.76
  -2   6   5   21.30    0.91
  -2   6  -5   20.34    0.92
  -2   6  -5   22.95    0.96
  -2   6  -5   20.87    0.77
   3   6  -5    9.44    1.05
   3   6   5    8.14    0.84
  -3   6  -5    7.10    0.71
   4   6  -5    1.26    0.55
   4   6   5    2.45    0.55
  -4   6  -5    2.05    0.49
   5   6  -5    2.88    0.70
  -5   6   5    2.56    0.48
   5   6   5    3.56    0.71
  -5   6  -5    3.32    0.66
   0   7  -5   28.24    1.12
   0  -7   5   28.54    0.96
   0   7   5   27.55    1.11
   1   7  -5    4.65    0.40
  -1   7   5    4.23    0.46
  -1   7  -5    4.01    0.46
   1  -7  -5    5.19    0.34
   1   7   5    4.91    0.43
   1  -7  -5    4.19    0.43
  -2   7   5    6.20    0.53
  -2   7  -5    7.48    0.59
  -2   7  -5    5.69    0.57
   3   7  -5   22.57    1.44
   3   7   5   17.90    1.13
  -3   7  -5   16.93    0.96
   4   7  -5    8.00    1.10
  -4   7  -5    6.84    0.78
   4   7   5    7.87    0.97
   5   7  -5    2.90    0.76
  -5   7  -5    3.38    0.62
   5   7   5    3.77    0.73
   0   8   5    2.80    0.43
   0  -8   5    2.90    0.36
   0   8  -5    2.93    0.42
  -1   8   5   22.33    1.05
   1   8  -5   21.92    0.93
   1   8   5   22.58    0.96
   1  -8  -5   24.45    0.82
  -1   8  -5   23.47    1.09
  -2   8   5    1.67    0.35
   2  -8  -5    1.27    0.22
   2   8   5    1.66    0.22
  -2   8  -5    1.35    0.34
   3   8  -5   14.47    1.24
   3   8   5   12.70    1.02
  -3   8  -5   11.72    0.81
   4   8  -5    1.01    0.55
  -4   8  -5    0.88    0.39
   0   9  -5   -0.33    0.21
   0   9   5   -0.73    0.19
   1   9  -5    8.89    0.59
  -1   9   5    8.89    0.69
   1  -9  -5    9.54    0.51
  -1   9  -5    8.14    0.71
   1   9   5    8.12    0.58
  -2   9   5    8.07    0.67
  -2   9  -5    6.67    0.70
   2   9   5    6.38    0.40
   3   9  -5    0.84    0.61
   3   9   5    1.38    0.56
   4   9  -5    4.59    0.95
   4   9   5    5.30    0.86
   0  10  -5   13.16    0.82
   0  10   5   12.88    0.81
   1  10  -5    7.13    0.55
  -1  10   5    8.37    0.70
   1  10   5    7.68    0.58
  -1  10  -5    9.13    0.75
  -2  10   5    1.85    0.40
  -2  10  -5    2.48    0.50
   2  10   5    1.79    0.27
   3  10  -5    0.70    0.65
   3  10   5    1.06    0.59
   0  11   5    3.48    0.51
   0  11  -5    3.28    0.50
  -1  11   5    0.25    0.31
   1  11  -5    0.45    0.25
   1  11   5    0.12    0.24
  -1  11  -5   -0.10    0.28
  -2  11   5   -0.13    0.28
  -2  11  -5    0.51    0.35
   2  11   5   -0.18    0.18
   3  11  -5    4.68    1.01
   3  11   5    4.22    0.92
   0  12   5    0.57    0.32
   0  12  -5    0.67    0.32
   1  12  -5    0.20    0.24
  -1  12   5    0.59    0.36
  -1  12  -5    0.20    0.32
   1  12   5    0.28    0.25
   0   0  -6  570.22   13.33
   0   0  -6  551.44   14.06
   0   0   6  559.10   13.33
   1   0  -6   17.73    0.48
  -1   0   6   16.60    0.55
  -1   0   6   17.50    0.47
   1   0  -6   17.51    0.77
   2   0  -6   41.84    1.59
  -2   0   6   42.07    1.14
   3   0  -6   13.52    0.94
  -3   0   6   12.80    0.60
  -4   0   6   16.69    0.82
   4   0  -6   16.30    1.17
   5   0  -6   10.73    1.19
  -5   0   6    9.09    0.70
  -6   0  -6    0.48    0.42
  -6   0   6    0.46    0.36
   6   0  -6    0.13    0.46
   0   1   6  246.23    5.99
   0  -1  -6  252.99    5.99
   0   1  -6  244.15    5.46
   0   1  -6  248.27    5.99
   0  -1   6  245.41    6.00
   1   1  -6    6.04    0.49
  -1  -1  -6    8.68    0.30
  -1   1   6    7.76    0.33
   1   1  -6    7.81    0.26
   1  -1  -6    7.60    0.28
   1  -1  -6    7.91    0.28
   1  -1  -6    7.99    0.31
   1  -1  -6    7.57    0.48
  -1  -1   6    7.66    0.34
  -1  -1   6    7.32    0.26
   2   1  -6   30.46    1.29
  -2   1   6   30.23    0.91
   2  -1  -6   33.29    1.33
   2   1   6   30.12    1.08
   3   1  -6    6.78    0.74
  -3   1   6    8.28    0.49
   3   1   6    8.95    0.64
   3  -1  -6    7.75    0.82
   4   1  -6    0.50    0.35
  -4   1   6    0.80    0.27
   4  -1  -6    0.26    0.31
  -4  -1   6    0.53    0.26
   5   1  -6    1.53    0.55
  -5   1   6    2.54    0.46
   5  -1  -6    1.25    0.50
  -5   1  -6    1.23    0.48
  -5  -1   6    2.43    0.45
  -6   1   6    2.90    0.51
   6   1  -6    2.18    0.68
  -6   1  -6    2.66    0.64
  -6  -1   6    3.50    0.57
   0  -2  -6   11.40    0.46
   0   2   6   10.84    0.46
   0   2  -6   11.10    0.38
   0   2  -6   10.93    0.46
   0   2  -6   10.86    0.38
   0   2  -6   10.86    0.51
   1   2  -6   11.03    0.39
  -1   2   6   11.90    0.46
   1   2  -6   12.96    0.65
   1   2  -6   12.02    0.40
  -1   2  -6   11.49    0.53
   1  -2  -6    9.99    0.40
   1   2   6   10.40    0.43
   1   2   6   11.44    0.46
  -1  -2   6   10.90    0.49
   1  -2  -6   11.59    0.45
  -2   2   6   32.41    0.99
   2   2  -6   31.50    1.35
  -2   2   6   31.95    0.93
   2   2   6   34.51    1.16
   2  -2  -6   33.96    1.08
  -2  -2   6   34.44    0.92
  -2   2  -6   32.41    1.20
  -3   2   6    2.84    0.35
   3   2  -6    2.54    0.50
  -3   2  -6    2.41    0.43
   3   2   6    2.54    0.40
   4   2  -6   31.54    1.71
  -4   2   6   36.76    1.32
  -4   2  -6   33.47    1.52
   4   2   6   35.23    1.56
  -5   2   6    0.65    0.30
   5   2  -6    0.97    0.47
  -5  -2   6    1.13    0.35
  -5   2  -6    0.93    0.45
   5   2   6    0.68    0.39
   6   2  -6    6.50    1.06
  -6   2   6    5.46    0.71
  -6   2  -6    5.28    0.86
   0  -3   6  118.26    2.80
   0   3  -6  116.99    2.74
   0  -3  -6  118.86    3.02
   0  -3   6  118.51    2.74
   0   3   6  117.91    3.03
   0  -3   6  116.72    3.03
   0   3  -6  113.34    3.02
   1   3  -6  159.15    4.24
  -1   3   6  175.61    4.34
   1   3  -6  180.02    4.25
  -1   3  -6  174.71    3.94
  -1   3  -6  172.25    4.36
  -1   3  -6  171.11    4.15
   1   3   6  180.16    4.30
   2   3  -6   93.82    2.98
  -2   3   6   91.97    2.45
   2   3   6   92.89    2.71
  -2   3  -6   95.78    2.61
  -2  -3   6   96.67    2.45
  -3   3   6   32.94    1.14
   3   3  -6   32.88    1.56
   3   3   6   34.31    1.36
  -3   3  -6   30.82    1.33
   4   3  -6    1.51    0.49
  -4   3   6    1.65    0.35
  -4   3  -6    0.98    0.39
   4   3   6    1.64    0.44
  -5   3   6    3.85    0.55
   5   3  -6    3.34    0.74
   5   3   6    4.27    0.73
  -5   3  -6    3.54    0.65
   6   3  -6    0.11    0.41
  -6   3   6    0.84    0.40
  -6   3  -6    0.83    0.49
   0  -4   6    8.26    0.38
   0   4  -6    7.14    0.43
   0  -4   6    8.87    0.42
   0  -4  -6    8.19    0.46
   0   4   6    6.97    0.41
  -1   4   6   38.09    1.21
   1   4  -6   39.79    1.13
   1   4   6   38.00    1.15
  -1   4  -6   36.44    1.23
  -1   4  -6   36.46    1.05
  -1   4  -6   38.78    1.20
  -2   4   6    9.46    0.49
   2   4  -6    9.98    0.80
   2   4   6    9.10    0.60
  -2   4  -6   10.11    0.53
  -2   4  -6    9.94    0.61
  -3   4   6   15.54    0.65
  -3   4   6   16.28    0.74
   3   4  -6   14.07    1.04
   3   4   6   15.56    0.88
  -3  -4   6   14.62    0.66
  -3   4  -6   15.24    0.88
   4   4  -6    4.44    0.79
  -4   4   6    5.30    0.57
  -4   4  -6    4.95    0.68
   4   4   6    4.71    0.66
   5   4  -6    2.73    0.70
  -5   4   6    3.00    0.50
   5   4   6    3.45    0.67
  -5   4  -6    3.39    0.66
   0  -5   6   19.39    0.69
   0   5  -6   19.56    0.79
   0   5   6   19.11    0.79
  -1   5   6    1.06    0.22
   1   5  -6    0.96    0.18
   1   5   6    0.66    0.18
   1  -5  -6    1.07    0.20
  -1   5  -6    0.85    0.20
  -1   5  -6    0.82    0.21
  -1   5  -6    0.59    0.14
   2   5  -6    6.03    0.74
  -2   5   6    5.51    0.42
  -2   5  -6    5.34    0.53
  -2   5  -6    5.51    0.45
  -2   5  -6    5.39    0.34
   2   5   6    6.21    0.57
   3   5  -6   18.94    1.24
   3   5   6   17.53    1.00
  -3   5  -6   18.94    0.68
  -3   5  -6   17.86    0.98
  -3   5  -6   18.36    0.86
   4   5  -6    7.77    1.05
  -4   5   6    6.18    0.62
   4   5   6    7.44    0.85
  -4   5  -6    6.75    0.76
  -5   5   6    3.50    0.53
   5   5  -6    3.64    0.85
  -5   5  -6    4.70    0.76
   5   5   6    3.95    0.73
   0  -6   6    3.41    0.32
   0   6   6    2.74    0.35
   0   6  -6    2.61    0.34
   1   6  -6   13.70    0.62
  -1   6   6   13.13    0.69
   1  -6  -6   12.34    0.64
   1   6   6   13.41    0.63
  -1   6  -6   12.75    0.69
  -2   6   6    4.85    0.47
  -2   6  -6    6.26    0.58
  -2   6  -6    5.79    0.38
  -2   6  -6    5.59    0.52
   3   6  -6    2.96    0.65
   3   6   6    2.96    0.52
  -3   6  -6    2.37    0.45
   4   6  -6   12.22    1.32
  -4   6  -6   13.18    0.92
   4   6   6   12.28    0.96
   5   6  -6    2.19    0.68
   5   6   6    3.05    0.66
  -5   6  -6    2.16    0.57
   0   7   6   44.63    1.52
   0   7  -6   44.96    1.52
   0  -7   6   42.17    1.32
   1   7  -6    2.94    0.35
  -1   7   6    3.16    0.41
   1  -7  -6    2.66    0.35
  -1   7  -6    2.89    0.41
   1   7   6    3.12    0.36
  -2   7   6    3.23    0.42
  -2   7  -6    3.86    0.48
   2  -7  -6    3.40    0.28
  -2   7  -6    4.13    0.50
   3   7  -6    9.98    1.13
   3   7   6    9.84    0.86
  -3   7  -6    8.65    0.69
   4   7  -6    4.07    0.86
  -4   7  -6    2.45    0.52
   4   7   6    3.02    0.60
   5   7  -6    2.36    0.69
   5   7   6    3.31    0.69
  -5   7  -6    2.35    0.56
   0   8  -6    0.04    0.24
   0  -8   6   -0.06    0.19
   0   8   6   -0.07    0.23
  -1   8   6   61.36    2.06
   1   8  -6   62.83    1.92
  -1   8  -6   65.68    2.12
   1   8   6   60.06    1.93
   1  -8  -6   63.87    1.69
  -2   8   6    1.41    0.32
   2  -8  -6    1.23    0.22
  -2   8  -6    1.03    0.33
   2   8   6    1.39    0.22
   3   8  -6    8.65    1.12
   3   8   6    9.22    0.98
  -3   8  -6    6.63    0.71
   4   8  -6    0.34    0.51
   4   8   6    0.88    0.41
  -4   8  -6    0.04    0.33
   0   9   6    7.39    0.62
   0   9  -6    6.77    0.64
   1   9  -6    1.20    0.29
  -1   9   6    1.89    0.38
  -1   9  -6    0.98    0.34
   1   9   6    1.23    0.29
   1  -9  -6    1.49    0.24
  -2   9   6    2.83    0.45
  -2   9  -6    3.55    0.52
   2   9   6    2.95    0.30
   3   9  -6    2.46    0.75
   3   9   6    2.80    0.66
   4   9  -6    0.56    0.54
  -4   9  -6    0.14    0.35
   4   9   6    0.51    0.41
   0  10  -6    1.81    0.38
   0  10   6    2.03    0.40
  -1  10   6    2.09    0.43
   1  10  -6    2.65    0.39
  -1  10  -6    3.00    0.52
   1  10   6    3.31    0.44
  -2  10   6    1.30    0.36
  -2  10  -6    1.93    0.46
   2  10   6    1.23    0.24
   3  10  -6    0.32    0.59
   3  10   6    0.16    0.46
   0  11   6    1.94    0.41
   0  11  -6    2.15    0.43
  -1  11   6    0.51    0.36
   1  11  -6    0.86    0.28
  -1  11  -6    0.84    0.38
   1  11   6    0.56    0.28
  -2  11   6    0.57    0.35
  -2  11  -6    0.10    0.33
   2  11   6   -0.09    0.17
   0  12   6    3.86    0.56
   0  12  -6    4.50    0.60
  -1  12   6    1.93    0.48
   1  12  -6    1.34    0.34
  -1  12  -6    2.19    0.49
   1  12   6    2.07    0.40
   0   0  -7    0.06    0.11
   0   0   7    0.19    0.13
   0   0  -7    0.29    0.12
   1   0  -7  108.94    2.60
  -1   0   7  103.63    2.67
   1   0  -7  104.79    2.60
   1   0  -7  106.98    2.41
   1   0  -7  105.72    3.03
  -1   0   7  106.18    2.41
  -2   0   7   23.95    0.67
  -2   0   7   23.25    0.70
   2   0  -7   22.57    1.09
   3   0  -7   32.47    1.55
  -3   0   7   33.79    1.08
  -4   0   7   27.37    1.08
   4   0  -7   26.64    1.53
  -5   0   7    1.06    0.33
   5   0  -7    0.52    0.41
   6   0  -7    0.67    0.54
  -6   0   7    0.94    0.39
   0   1   7  228.77    5.64
   0  -1  -7  242.40    5.65
   0  -1   7  236.27    5.67
   0   1  -7  232.57    5.14
   0  -1  -7  229.37    5.88
   0   1   7  210.90    5.87
   0   1  -7  239.88    5.65
  -1   1   7   39.36    1.13
   1   1  -7   39.01    1.36
   1   1  -7   40.50    1.05
   1   1  -7   39.28    1.05
  -1  -1   7   39.88    0.99
  -1  -1   7   38.69    1.13
   1  -1  -7   40.04    1.02
   1  -1  -7   39.33    1.35
   1  -1  -7   39.49    1.06
  -2   1   7   59.34    1.55
   2   1  -7   62.26    2.12
  -2  -1  -7   61.67    1.81
  -2   1   7   61.57    1.57
  -2  -1   7   59.75    1.51
   2  -1  -7   60.67    2.10
  -2  -1   7   60.76    1.55
   3   1  -7   28.99    1.44
  -3   1   7   30.49    1.01
  -3  -1   7   27.97    0.97
   3  -1  -7   31.06    1.47
  -4   1   7    6.46    0.58
   4   1  -7    6.28    0.85
  -4  -1   7    6.73    0.52
   4  -1  -7    6.60    0.91
  -5   1   7    0.79    0.33
   5   1  -7    0.64    0.42
  -5  -1   7    1.27    0.37
   5  -1  -7    0.10    0.35
  -6   1   7    0.53    0.33
   6   1  -7    0.04    0.41
  -6   1  -7    0.47    0.44
   0   2  -7   19.42    0.70
   0   2  -7   19.25    0.57
   0   2   7   18.43    0.65
   0   2   7   18.85    0.67
   0  -2  -7   18.35    0.67
   0   2  -7   18.29    0.57
   0   2  -7   17.68    0.67
   1   2  -7   16.00    0.53
  -1   2   7   15.78    0.59
   1   2  -7   16.54    0.79
   1   2  -7   15.45    0.52
  -1   2  -7   15.74    0.65
   1  -2  -7   16.06    0.42
  -1  -2   7   15.10    0.62
   1   2   7   14.95    0.50
   1  -2  -7   17.57    0.57
  -1  -2   7   15.39    0.49
   1   2   7   16.57    0.59
  -2   2   7    2.82    0.24
   2  -2  -7    2.17    0.37
   2   2   7    2.50    0.29
   2  -2  -7    3.07    0.33
  -2  -2   7    3.05    0.24
   3   2  -7    9.52    0.81
  -3   2   7    7.96    0.48
   3  -2  -7   10.48    0.84
   3   2   7    8.68    0.63
  -4   2   7    1.87    0.35
   4   2  -7    2.45    0.57
  -4   2  -7    2.47    0.51
   4   2   7    1.63    0.41
   5   2  -7    2.95    0.71
  -5   2   7    2.88    0.46
  -5   2  -7    1.11    0.46
  -5  -2   7    2.53    0.46
  -6   2   7    0.84    0.38
   6   2  -7    0.48    0.48
  -6   2  -7    0.50    0.45
   0  -3   7   13.40    0.52
   0   3  -7   13.81    0.63
   0  -3   7   13.87    0.50
   0  -3  -7   13.89    0.58
   0   3   7   13.39    0.57
   0   3  -7   13.76    0.48
   0   3  -7   13.88    0.59
   1   3  -7   24.93    0.76
  -1   3   7   25.40    0.85
  -1  -3   7   22.87    0.64
  -1   3  -7   23.49    0.86
  -1   3  -7   22.90    0.85
   1   3   7   24.37    0.81
  -1   3  -7   23.48    0.73
  -2   3   7    1.29    0.19
   2   3  -7    1.39    0.36
  -2   3  -7    0.91    0.27
   2   3   7    1.08    0.22
  -2  -3   7    1.25    0.22
   3   3  -7    2.46    0.50
  -3   3   7    3.05    0.36
  -3   3   7    3.18    0.27
  -3   3  -7    2.70    0.46
   3   3   7    2.51    0.40
  -4   3   7    1.27    0.32
   4   3  -7    1.71    0.52
  -4   3  -7    1.67    0.46
   4   3   7    2.08    0.45
  -5   3   7    2.43    0.44
   5   3  -7    0.91    0.52
   5   3   7    2.07    0.54
  -5   3  -7    1.51    0.50
   6   3  -7    1.66    0.69
  -6   3  -7    1.01    0.50
   0   4   7    9.23    0.49
   0  -4   7    9.24    0.42
   0  -4  -7   10.62    0.52
   0   4  -7    8.88    0.49
   0  -4   7   10.02    0.47
   1   4  -7   14.38    0.56
  -1   4   7   13.28    0.61
  -1  -4   7   13.69    0.48
  -1   4  -7   13.45    0.63
   1   4   7   12.93    0.57
  -1   4  -7   13.27    0.52
  -1   4  -7   13.75    0.62
  -2   4   7   21.00    0.80
   2   4  -7   21.83    1.16
   2   4   7   21.06    0.88
  -2   4  -7   20.30    0.91
   3   4  -7   13.89    1.03
  -3   4   7   13.34    0.62
  -3   4  -7   12.97    0.82
   3   4   7   12.15    0.78
  -4   4   7   31.40    1.24
   4   4  -7   34.23    1.82
  -4   4  -7   33.19    1.52
   4   4   7   32.61    1.53
  -5   4   7    4.95    0.61
   5   4  -7    5.32    0.97
   5   4   7    5.24    0.78
  -5   4  -7    4.98    0.79
   0   5   7   37.49    1.27
   0   5  -7   39.32    1.28
   0  -5   7   38.84    1.12
   1   5  -7   26.22    0.91
  -1   5   7   26.61    1.00
  -1  -5   7   27.08    0.84
   1   5   7   26.93    0.94
  -1   5  -7   26.70    1.02
  -1   5  -7   26.09    0.95
   1  -5  -7   28.40    0.96
  -1   5  -7   26.91    0.86
   2   5  -7    9.20    0.82
  -2   5   7    8.69    0.52
  -2   5  -7    7.91    0.57
  -2   5  -7    8.96    0.57
  -2   5  -7    8.85    0.44
   2   5   7    8.64    0.63
   3   5  -7   30.45    1.61
   3   5   7   29.30    1.32
  -3   5  -7   29.42    1.30
  -3   5  -7   30.22    0.96
   4   5  -7    5.30    0.92
  -4   5  -7    4.32    0.65
   4   5   7    3.69    0.60
  -5   5   7    2.13    0.44
   5   5  -7    2.60    0.71
  -5   5  -7    2.42    0.57
   5   5   7    2.93    0.63
   0  -6   7    0.39    0.16
   0   6   7    0.31    0.18
   0   6  -7    0.56    0.22
   1   6  -7   26.58    0.99
  -1   6   7   28.68    1.10
  -1   6  -7   28.24    1.12
   1   6   7   29.84    1.05
   1  -6  -7   29.92    1.06
  -2   6   7   60.78    1.89
  -2   6  -7   60.56    1.68
  -2   6  -7   58.25    1.88
  -2   6  -7   60.62    1.94
   3   6  -7   26.47    1.56
   3   6   7   24.58    1.23
  -3   6  -7   24.82    1.18
   4   6  -7    2.04    0.62
  -4   6  -7    2.01    0.51
   4   6   7    1.35    0.43
   5   6  -7   -0.26    0.36
  -5   6  -7    0.00    0.35
   5   6   7    0.22    0.37
   0  -7   7   76.51    2.04
   0   7   7   73.57    2.28
   0   7  -7   76.69    2.30
   1   7  -7   25.49    0.98
  -1   7   7   25.87    1.08
  -1  -7   7   25.97    0.93
   1  -7  -7   25.99    1.04
   1   7   7   26.62    1.02
  -1   7  -7   25.91    1.12
  -2   7   7    4.83    0.49
   2   7   7    3.46    0.30
   2  -7  -7    4.30    0.33
  -2   7  -7    4.14    0.49
  -2   7  -7    4.55    0.52
   3   7  -7    9.04    1.16
  -3   7  -7    7.79    0.76
   3   7   7    9.48    0.93
   4   7  -7    3.49    0.83
  -4   7  -7    2.65    0.55
   4   7   7    3.10    0.62
   5   7  -7    3.25    0.79
  -5   7  -7    3.61    0.67
   0   8   7    0.18    0.27
   0   8  -7   -0.15    0.26
   0  -8   7   -0.07    0.23
  -1   8   7    4.24    0.50
   1   8  -7    4.41    0.44
  -1   8  -7    3.66    0.49
   1   8   7    4.25    0.47
  -2   8   7    3.78    0.49
   2  -8  -7    3.14    0.32
   2   8   7    3.32    0.31
  -2   8  -7    3.69    0.51
   3   8  -7    0.72    0.56
  -3   8  -7    0.71    0.33
   3   8   7    1.14    0.42
   4   8  -7    4.67    0.88
  -4   8  -7    4.18    0.63
   4   8   7    2.77    0.62
   0   9   7    0.13    0.24
   0   9  -7    0.83    0.28
  -1   9   7   10.83    0.76
   1   9  -7   10.04    0.63
  -1   9  -7   10.63    0.76
   1  -9  -7   11.11    0.55
   1   9   7   10.30    0.66
  -2   9   7    3.78    0.52
   2   9   7    3.94    0.35
  -2   9  -7    3.29    0.52
   3   9  -7    2.36    0.76
   3   9   7    3.28    0.67
   4   9  -7    0.67    0.52
  -4   9  -7    0.12    0.34
   0  10  -7    4.99    0.58
   0  10   7    4.88    0.59
  -1  10   7    3.82    0.55
   1  10  -7    4.31    0.49
  -1  10  -7    4.46    0.61
   1  10   7    4.91    0.53
  -2  10   7    1.65    0.41
   2  10   7    1.82    0.28
  -2  10  -7    2.32    0.50
   3  10  -7    2.63    0.85
   3  10   7    2.15    0.66
   0  11  -7    1.91    0.41
   0  11   7    3.10    0.48
  -1  11   7    0.75    0.36
   1  11  -7    0.99    0.29
  -1  11  -7    0.77    0.35
   1  11   7    1.21    0.34
  -2  11   7    2.42    0.50
  -2  11  -7    3.31    0.60
   0  12   7    0.12    0.29
   0  12  -7    0.18    0.28
   1  12  -7    3.00    0.45
  -1  12   7    3.74    0.59
   1  12   7    3.31    0.49
  -1  12  -7    4.32    0.63
   0   0  -8   63.05    1.76
   0   0  -8   63.66    1.72
   0   0   8   61.98    1.73
   1   0  -8    6.66    0.50
  -1   0   8    6.29    0.35
   1   0  -8    6.90    0.30
   1   0  -8    6.43    0.24
   1   0  -8    6.23    0.30
  -2   0   8    5.53    0.29
   2   0  -8    5.91    0.62
  -2   0   8    6.05    0.27
  -3   0   8    3.05    0.32
   3   0  -8    3.59    0.60
  -4   0   8    2.01    0.34
   4   0  -8    1.40    0.48
  -5   0   8    0.30    0.26
   5   0  -8   -0.07    0.31
   6   0  -8    1.94    0.72
   0  -1  -8  172.51    4.19
   0   1  -8  164.00    3.79
   0  -1  -8  164.14    4.32
   0   1   8  166.25    4.19
   0   1   8  166.69    4.31
   0  -1   8  167.54    4.21
   0   1  -8  172.36    4.19
  -1   1   8   29.04    0.88
   1   1  -8   28.32    0.80
   1   1  -8   27.62    0.80
   1   1  -8   28.02    1.08
  -1  -1   8   28.04    0.89
   1  -1  -8   27.98    1.06
   1  -1  -8   28.05    0.65
   1  -1  -8   22.46    0.79
  -1  -1   8   27.75    0.76
   1  -1  -8   27.86    0.76
   2   1  -8    9.13    0.70
  -2   1   8    9.99    0.31
  -2   1   8    8.99    0.40
  -2  -1  -8   10.69    0.50
  -2  -1   8   10.10    0.41
   2  -1  -8    9.83    0.46
   2  -1  -8    8.88    0.68
  -2  -1   8    9.76    0.35
   3   1  -8    3.01    0.53
  -3   1   8    3.38    0.33
  -3  -1   8    2.37    0.28
   3  -1  -8    2.70    0.50
  -4   1   8   10.95    0.63
   4   1  -8    9.01    1.04
   4  -1  -8   11.32    1.18
  -5   1   8    2.97    0.46
   5   1  -8    1.89    0.60
  -5  -1   8    2.40    0.42
   5  -1  -8    2.51    0.66
   6   1  -8    0.07    0.42
  -6   1  -8    0.60    0.46
   0   2   8  143.51    3.68
   0   2  -8  143.06    3.32
   0   2  -8  142.21    3.67
   0   2  -8  142.78    3.35
   0  -2  -8  147.66    3.68
   0   2  -8  147.41    3.69
   0   2   8  148.17    3.80
   1   2  -8   35.55    0.98
   1   2  -8   33.55    1.24
  -1   2   8   35.58    1.05
   1   2  -8   29.49    0.96
  -1  -2   8   32.48    1.07
   1  -2  -8   34.57    0.83
  -1   2  -8   32.56    1.09
   1   2   8   34.21    1.04
  -1  -2   8   34.18    0.92
  -2   2   8   10.63    0.49
   2   2  -8   13.12    0.84
   2  -2  -8   13.21    0.58
   2  -2  -8   11.39    0.76
  -2  -2   8   12.39    0.51
   2   2   8   12.54    0.56
  -3   2   8   27.52    0.95
   3   2  -8   26.72    1.40
   3   2   8   27.67    1.14
   3  -2  -8   26.52    1.38
   4   2  -8    5.25    0.80
  -4   2   8    6.38    0.57
  -4  -2   8    6.88    0.58
  -4   2  -8    6.07    0.76
   4   2   8    6.86    0.73
   5   2  -8    8.79    1.17
  -5   2   8   10.50    0.70
  -5   2  -8    8.27    0.98
  -5  -2   8    8.88    0.66
   6   2  -8   -0.06    0.39
  -6   2   8    1.21    0.43
  -6   2  -8    0.53    0.45
   0   3  -8   21.44    0.64
   0   3  -8   19.87    0.77
   0   3   8   20.19    0.76
   0   3  -8   20.39    0.81
   0   3  -8   20.00    0.64
   0  -3  -8   21.19    0.77
   1   3  -8  124.91    3.10
  -1   3   8  122.42    3.18
  -1  -3   8  119.44    2.79
   1   3   8  124.64    3.15
  -1  -3   8  121.02    2.86
  -1   3  -8  120.11    2.88
  -1   3  -8  122.99    3.08
  -2   3   8    9.21    0.46
   2   3  -8    8.99    0.83
  -2  -3   8    9.19    0.51
  -2   3  -8    7.92    0.56
   2   3   8    8.66    0.49
   3   3  -8    9.69    0.86
  -3   3   8    9.11    0.47
  -3   3   8    8.41    0.50
  -3   3  -8    8.65    0.68
   3   3   8    9.31    0.64
  -4   3   8   17.66    0.83
   4   3  -8   15.46    1.22
   4   3   8   15.76    0.99
  -4   3  -8   17.69    1.09
  -5   3   8    1.24    0.36
   5   3  -8    0.17    0.38
   5   3   8    1.78    0.48
  -5   3  -8    1.00    0.47
  -6   3   8    0.69    0.35
  -6   3  -8    1.28    0.52
   0   4   8  129.21    3.41
   0  -4   8  128.95    3.16
   0   4  -8  129.65    3.42
   0  -4   8  132.01    3.08
  -1   4   8    2.69    0.31
   1   4  -8    3.37    0.29
  -1   4  -8    3.23    0.35
   1   4   8    3.14    0.31
  -1   4  -8    3.31    0.35
  -1  -4   8    2.60    0.25
  -1   4  -8    2.71    0.25
  -1  -4   8    3.13    0.22
   1  -4  -8    2.19    0.25
   2   4  -8    0.88    0.35
  -2   4   8    0.88    0.20
   2   4   8    0.89    0.21
  -2   4  -8    1.09    0.28
   3   4  -8    1.71    0.48
  -3   4  -8    1.73    0.41
   3   4   8    2.35    0.38
   4   4  -8    2.69    0.66
  -4   4   8    1.50    0.33
   4   4   8    1.04    0.38
  -4   4  -8    1.05    0.42
  -5   4   8    4.07    0.55
   5   4  -8    3.07    0.75
  -5   4  -8    3.19    0.65
   5   4   8    4.67    0.73
   0   5  -8    1.08    0.23
   0   5   8    1.80    0.28
   0  -5   8    1.49    0.22
   1   5  -8    7.62    0.44
  -1   5   8    7.87    0.52
  -1   5  -8    8.26    0.42
   1  -5  -8    8.78    0.49
  -1   5  -8    8.38    0.49
   1   5   8    8.40    0.49
  -1  -5   8    8.05    0.40
  -1  -5   8    8.13    0.43
  -1   5  -8    9.42    0.56
   2   5  -8   12.58    0.97
  -2   5   8   13.23    0.66
  -2   5  -8   13.84    0.74
  -2   5  -8   12.98    0.70
  -2   5  -8   12.81    0.55
   2   5   8   13.24    0.73
   3   5  -8    5.58    0.84
   3   5   8    4.56    0.55
  -3   5  -8    4.54    0.60
  -3   5  -8    4.36    0.37
   4   5  -8   11.17    1.26
  -4   5  -8   10.84    0.87
   4   5   8   10.74    0.85
   5   5  -8    2.63    0.70
   5   5   8    1.21    0.44
  -5   5  -8    1.80    0.53
   0   6  -8    6.80    0.52
   0   6   8    7.35    0.52
   0  -6   8    6.51    0.43
  -1   6   8   20.39    0.91
   1   6  -8   20.53    0.81
  -1   6  -8   20.96    0.84
   1   6   8   18.97    0.82
  -1  -6   8   20.99    0.77
  -1   6  -8   20.06    0.92
   1  -6  -8   19.87    0.84
  -2   6   8    2.40    0.36
   2   6   8    3.14    0.46
  -2   6  -8    2.07    0.37
  -2   6  -8    2.35    0.38
  -2   6  -8    2.79    0.31
   2   6   8    2.84    0.25
   3   6  -8   10.73    1.17
  -3   6  -8    8.08    0.77
   3   6   8    8.08    0.69
   4   6  -8    1.07    0.51
   4   6   8    1.61    0.44
  -4   6  -8    2.91    0.56
   5   6  -8    2.89    0.74
  -5   6  -8    2.92    0.63
   0   7  -8    7.46    0.55
   0  -7   8    6.15    0.46
   0   7   8    6.68    0.58
  -1   7   8   32.27    1.26
   1   7  -8   30.35    1.10
  -1  -7   8   30.22    1.05
   1   7   8   31.12    1.16
  -1   7  -8   30.92    1.26
  -2   7   8    0.60    0.26
   2   7   8    0.52    0.19
  -2   7  -8    0.57    0.25
   2  -7  -8    0.59    0.16
  -2   7  -8    0.70    0.28
   3   7  -8    6.95    1.02
   3   7   8    5.93    0.72
  -3   7  -8    4.26    0.60
   4   7  -8    1.98    0.68
  -4   7  -8    2.72    0.57
   4   7   8    4.23    0.66
   5   7  -8    0.39    0.51
  -5   7  -8    0.22    0.36
   0   8  -8  151.76    4.16
   0   8   8  149.29    4.14
   1   8  -8    1.53    0.30
  -1   8   8    1.71    0.36
  -1   8  -8    1.92    0.38
   1   8   8    1.47    0.32
  -2   8   8   21.85    1.05
  -2   8  -8   22.26    1.11
   2   8   8   20.41    0.77
   3   8  -8    3.63    0.84
  -3   8  -8    1.80    0.41
   3   8   8    3.05    0.58
   4   8  -8    0.57    0.51
  -4   8  -8    0.79    0.38
   0   9   8    2.22    0.41
   0   9  -8    2.55    0.41
   1   9  -8   12.17    0.70
  -1   9   8   13.93    0.87
   1  -9  -8   14.19    0.62
  -1   9  -8   13.46    0.85
   1   9   8   12.56    0.75
  -2   9   8    3.66    0.51
  -2   9  -8    3.54    0.53
   2   9   8    3.40    0.34
   3   9  -8    0.24    0.56
   3   9   8    0.53    0.40
   4   9  -8    2.94    0.85
  -4   9  -8    3.19    0.59
   0  10   8    0.07    0.23
   0  10  -8   -0.21    0.24
   1  10  -8    4.69    0.50
  -1  10   8    5.93    0.67
   1  10   8    5.01    0.55
  -1  10  -8    5.35    0.68
  -2  10   8    1.33    0.39
   2  10   8    1.10    0.25
  -2  10  -8    0.56    0.35
   3  10  -8    7.06    1.16
   0  11   8    0.02    0.27
   0  11  -8   -0.15    0.23
   1  11  -8    0.99    0.30
  -1  11   8    1.60    0.42
  -1  11  -8    1.91    0.46
   1  11   8    1.82    0.40
  -2  11   8    2.87    0.53
  -2  11  -8    2.56    0.54
   0  12   8    0.01    0.27
   0  12  -8    0.10    0.26
  -1  12   8    0.43    0.34
   1  12  -8    0.39    0.26
   1  12   8    0.48    0.28
  -1  12  -8    0.15    0.33
   0   0  -9    0.03    0.13
   0   0   9    0.03    0.15
   0   0  -9    0.04    0.11
   1   0  -9  120.15    2.71
   1   0  -9  123.15    3.44
   1   0  -9  118.40    3.00
  -1   0   9  118.93    3.08
  -2   0   9    0.14    0.10
  -2   0   9    0.17    0.07
   2   0  -9    0.05    0.16
  -3   0   9    9.25    0.44
   3   0  -9    8.35    0.85
  -4   0   9    2.21    0.34
   4   0  -9    3.31    0.67
   5   0  -9    3.00    0.71
  -5   0   9    2.45    0.42
   6   0  -9    0.23    0.42
   0   1  -9   94.62    2.53
   0  -1  -9   98.34    2.53
   0   1  -9   92.32    2.26
   0  -1   9   97.20    2.56
   0  -1  -9   94.32    2.56
   0   1   9   97.71    2.54
   1   1  -9  137.91    3.93
  -1   1   9  138.75    3.56
   1   1  -9  138.90    3.49
  -1  -1   9  139.54    3.23
   1  -1  -9  143.10    3.93
   1  -1  -9  142.60    3.11
   1   1   9  141.57    3.56
  -1  -1   9  141.20    3.58
  -2  -1  -9   13.01    0.56
  -2   1   9   14.09    0.53
   2   1  -9   12.87    0.82
   2  -1  -9   13.37    0.55
   2  -1  -9   11.68    0.79
  -2  -1   9   12.33    0.52
   3   1  -9   15.16    1.04
  -3   1   9   15.53    0.62
  -3  -1   9   16.32    0.61
   3  -1  -9   14.87    1.03
   4   1  -9    6.35    0.89
  -4   1   9    5.93    0.52
   4  -1  -9    7.04    0.92
  -4  -1   9    6.52    0.48
  -5   1   9    2.02    0.39
   5   1  -9    2.92    0.70
   5  -1  -9    1.72    0.57
  -5  -1   9    1.67    0.37
   6   1  -9    1.08    0.59
  -6   1  -9    1.65    0.55
   0   2  -9  211.49    5.32
   0   2   9  209.58    5.32
   0   2   9  219.67    5.53
   0   2  -9  215.07    5.34
   0   2  -9  211.17    4.82
   0   2  -9  211.88    4.87
   0  -2  -9  218.61    5.34
   1   2  -9   54.91    1.52
  -1   2   9   55.49    1.60
   1   2  -9   52.10    1.81
   1   2   9   55.67    1.58
   1  -2  -9   55.21    1.32
  -1  -2   9   56.49    1.42
  -1  -2   9   58.81    1.63
  -2   2   9   17.32    0.65
   2   2  -9   17.80    1.00
   2  -2  -9   16.11    0.93
  -2  -2   9   17.45    0.68
   2  -2  -9   17.35    0.69
  -3   2   9    1.97    0.22
   3   2  -9    1.44    0.41
  -3   2   9    1.76    0.25
  -3  -2   9    1.89    0.25
   3  -2  -9    1.97    0.47
  -4   2   9    2.07    0.34
   4   2  -9    2.56    0.60
  -4  -2   9    2.75    0.37
  -4   2  -9    2.82    0.58
  -5   2   9    0.53    0.27
   5   2  -9    0.34    0.39
  -5   2  -9    0.22    0.36
   6   2  -9    0.59    0.50
  -6   2  -9    0.19    0.40
   0   3  -9    0.80    0.18
   0  -3  -9    0.74    0.19
   0   3  -9    0.49    0.12
   0   3   9    0.66    0.15
   0   3   9    0.71    0.18
   0   3  -9    0.39    0.20
   0   3  -9    0.30    0.10
  -1   3   9    2.20    0.27
   1   3  -9    2.84    0.27
   1   3   9    2.85    0.30
  -1   3  -9    2.63    0.24
  -1  -3   9    3.43    0.25
  -1  -3   9    3.38    0.18
  -1   3  -9    2.80    0.33
   2   3  -9    2.15    0.44
  -2   3   9    1.92    0.25
   2   3   9    2.24    0.26
  -2  -3   9    2.03    0.29
  -2   3  -9    1.74    0.33
   3   3  -9   16.27    1.14
  -3   3   9   17.76    0.72
   3   3   9   17.38    0.87
  -3   3  -9   18.41    1.01
  -4   3   9    6.59    0.51
   4   3  -9    6.91    1.00
   4   3   9    7.27    0.74
  -4   3  -9    6.89    0.81
   5   3  -9    0.84    0.48
  -5   3   9    0.64    0.29
  -5   3  -9    0.72    0.45
   0  -4   9    7.59    0.42
   0   4  -9    7.23    0.46
   0   4  -9    7.74    0.54
   0  -4   9    6.72    0.38
   0   4   9    7.67    0.47
   1   4  -9   -0.10    0.08
   1   4  -9    0.07    0.11
  -1   4   9    0.03    0.13
  -1  -4   9    0.02    0.10
   1   4   9   -0.06    0.13
  -1  -4   9   -0.03    0.09
  -1   4  -9   -0.02    0.08
   1  -4  -9    0.10    0.11
  -1   4  -9   -0.22    0.11
  -1   4  -9   -0.05    0.13
  -2   4   9   14.21    0.66
   2   4  -9   14.87    0.99
  -2   4  -9   14.38    0.77
   2   4   9   14.30    0.66
   3   4  -9   23.41    1.39
   3   4   9   23.80    1.07
  -3   4  -9   25.65    1.21
   4   4  -9   12.63    1.14
   4   4   9   12.43    0.86
  -4   4  -9   11.18    0.90
   5   4  -9    4.07    0.86
  -5   4   9    3.94    0.53
   5   4   9    4.11    0.69
  -5   4  -9    4.69    0.76
   0   5   9    0.65    0.20
   0   5  -9    0.65    0.21
   0  -5   9    0.42    0.16
  -1   5   9   21.24    0.89
   1   5  -9   20.93    0.80
  -1   5  -9   20.36    0.82
  -1   5  -9   21.04    0.75
  -1  -5   9   21.10    0.71
   1   5   9   21.04    0.84
   1  -5  -9   20.99    0.83
  -1  -5   9   20.97    0.75
  -1   5  -9   21.67    0.92
  -2   5   9    6.77    0.51
   2   5  -9    6.19    0.74
  -2   5  -9    6.58    0.52
  -2   5  -9    7.26    0.42
   2   5   9    7.10    0.53
  -2   5  -9    7.43    0.55
   3   5  -9    1.46    0.50
   3   5   9    1.58    0.34
  -3   5  -9    0.86    0.35
   4   5  -9   14.29    1.26
  -4   5  -9   16.36    1.07
   4   5   9   16.32    1.01
   5   5  -9    4.52    0.91
  -5   5  -9    6.43    0.88
   0   6  -9   69.22    2.09
   0   6   9   68.69    2.10
   0  -6   9   68.83    1.86
   1   6  -9   23.60    0.92
  -1   6   9   24.20    1.03
   1  -6  -9   26.72    0.99
   1   6   9   23.41    0.95
  -1   6  -9   24.89    1.06
  -1  -6   9   25.08    0.88
  -1   6  -9   24.13    0.94
  -2   6   9   13.14    0.73
  -2   6  -9   14.89    0.81
   2   6   9   13.65    0.54
  -2   6  -9   13.67    0.76
  -2   6  -9   13.84    0.62
   2   6   9   11.49    0.76
   3   6  -9    1.53    0.53
  -3   6  -9    1.66    0.40
   3   6   9    1.60    0.38
   4   6  -9    0.81    0.48
   4   6   9    1.43    0.38
  -4   6  -9    1.13    0.42
   5   6  -9    1.84    0.65
  -5   6  -9    2.20    0.56
   0   7  -9   20.51    0.94
   0  -7   9   19.21    0.81
   0   7   9   20.34    0.96
   1   7  -9    9.64    0.56
  -1   7   9   10.73    0.70
  -1  -7   9    9.56    0.56
  -1   7  -9    9.18    0.66
   1   7   9    8.83    0.60
  -2   7   9   11.67    0.73
  -2   7  -9   12.15    0.78
  -2   7  -9   10.85    0.69
   2   7   9   11.05    0.53
   2  -7  -9   12.09    0.53
   3   7  -9    1.52    0.58
   3   7   9    1.43    0.38
  -3   7  -9    1.07    0.37
   4   7  -9    8.37    1.19
  -4   7  -9    8.68    0.90
   0   8   9    8.79    0.71
   0   8  -9    7.12    0.60
   1   8  -9    2.77    0.37
  -1   8   9    1.92    0.38
  -1   8  -9    2.21    0.42
   1   8   9    3.24    0.43
  -2   8   9    4.11    0.52
  -2   8  -9    4.41    0.57
   2   8   9    4.23    0.38
   3   8  -9    2.42    0.73
  -3   8  -9    2.09    0.47
   3   8   9    2.17    0.47
   4   8  -9    1.44    0.64
  -4   8  -9    1.76    0.47
   0   9   9    0.76    0.30
   0   9  -9    0.55    0.27
   1   9  -9    0.61    0.25
  -1   9   9    0.84    0.32
   1   9   9    0.15    0.25
  -1   9  -9    0.65    0.31
  -2   9   9    3.22    0.50
   2   9   9    2.42    0.31
  -2   9  -9    3.19    0.52
   3   9  -9    1.45    0.71
   4   9  -9    4.85    0.99
  -4   9  -9    4.81    0.69
   0  10  -9   14.33    0.88
   0  10   9   14.36    0.88
   1  10  -9    1.08    0.30
  -1  10   9    1.12    0.37
   1  10   9    1.58    0.36
  -1  10  -9    1.01    0.36
  -2  10   9    2.00    0.43
   2  10   9    1.75    0.28
  -2  10  -9    2.42    0.50
   3  10  -9    1.52    0.73
   0  11   9    0.07    0.27
   0  11  -9   -0.29    0.22
   1  11  -9    1.89    0.36
  -1  11   9    2.52    0.49
  -1  11  -9    1.36    0.45
   1  11   9    1.56    0.38
  -2  11   9    2.88    0.55
  -2  11  -9    3.78    0.61
   2  11   9    2.46    0.32
   0  12   9   -0.02    0.27
   0  12  -9   -0.19    0.25
   0   0 -10    0.24    0.15
   0   0 -10    0.29    0.14
   0   0  10   -0.02    0.16
   1   0 -10   50.96    1.68
   1   0 -10   47.66    1.37
   1   0 -10   51.14    1.18
  -1   0  10   48.11    1.45
   2   0 -10    0.48    0.24
  -2   0 -10    0.54    0.16
  -2   0  10    0.46    0.14
  -3   0  10    5.85    0.34
   3   0 -10    6.32    0.79
   4   0 -10    3.05    0.65
  -4   0  10    2.18    0.32
   5   0 -10    0.12    0.36
  -5   0  10    0.45    0.25
   6   0 -10    0.59    0.54
   0   1 -10    2.49    0.23
   0   1 -10    2.58    0.29
   0  -1 -10    2.23    0.27
   0   1  10    2.07    0.28
   0  -1  10    2.50    0.31
   0  -1 -10    2.69    0.24
   1   1 -10    0.07    0.09
  -1   1  10    0.28    0.15
   1   1 -10    0.32    0.12
   1   1 -10    0.31    0.20
   1  -1 -10    0.16    0.07
   1  -1 -10    0.10    0.07
   1   1  10    0.32    0.17
   1  -1 -10   -0.03    0.14
  -1  -1  10    0.12    0.16
  -2  -1 -10   10.04    0.46
   2   1 -10    9.39    0.73
  -2   1  10    8.89    0.46
  -2  -1  10    9.85    0.48
   2  -1 -10   10.13    0.47
   2  -1 -10    8.88    0.71
  -3   1  10   12.86    0.53
  -3   1  10   12.74    0.52
   3   1 -10   11.82    0.95
   3  -1 -10   12.68    0.96
  -3  -1  10   11.99    0.48
  -4   1  10    3.39    0.38
   4   1 -10    2.90    0.62
  -4  -1  10    3.89    0.40
   4  -1 -10    4.12    0.73
  -5   1  10    5.26    0.55
   5   1 -10    3.67    0.82
   5  -1 -10    3.91    0.82
   6   1 -10   -0.20    0.37
  -6   1 -10    0.11    0.45
   0   2 -10    8.55    0.38
   0   2  10    8.87    0.43
   0   2 -10    8.85    0.48
   0   2  10    8.55    0.48
   0   2 -10    8.19    0.38
   0   2 -10    8.70    0.52
   0  -2 -10    9.31    0.49
   1   2 -10   44.41    1.59
  -1   2  10   42.86    1.35
   1   2 -10   45.78    1.29
  -1  -2  10   43.79    1.38
   1  -2 -10   45.72    1.11
  -1  -2  10   44.24    1.20
   1   2  10   45.76    1.36
  -2   2  10   40.03    1.23
   2   2 -10   37.62    1.62
  -2  -2  10   40.45    1.25
   2  -2 -10   40.00    1.60
  -3   2  10   15.12    0.64
   3   2 -10   13.52    1.03
   3  -2 -10   16.39    1.10
  -3  -2  10   15.19    0.56
  -3  -2  10   16.64    0.65
  -4   2  10   31.48    1.12
   4   2 -10   30.83    1.74
  -4  -2  10   32.28    1.09
  -4   2 -10   32.28    1.54
  -5   2  10    1.51    0.35
   5   2 -10    2.15    0.65
  -5   2 -10    2.53    0.59
   0   3  10   19.48    0.74
   0   3 -10   19.48    0.63
   0   3  10   20.13    0.79
   0   3 -10   18.96    0.64
   0   3 -10   18.73    0.79
   0   3 -10   18.92    0.77
   1   3 -10   40.52    1.20
  -1   3  10   40.93    1.29
  -1  -3  10   41.49    1.14
  -1   3 -10   37.35    1.25
  -1   3 -10   39.86    1.15
   1   3  10   40.58    1.26
  -2   3  10   12.39    0.61
   2   3 -10   13.83    0.92
  -2  -3  10   12.57    0.65
   2   3  10   12.98    0.54
  -2   3 -10   14.27    0.76
   3   3 -10   57.80    2.29
  -3   3 -10   51.25    1.90
   3   3  10   51.29    1.75
   4   3 -10    6.40    0.95
  -4  -3  10    6.43    0.48
   4   3  10    7.19    0.65
  -4   3 -10    6.44    0.79
  -5   3  10    5.37    0.55
   5   3 -10    4.93    0.94
  -5   3 -10    5.70    0.83
   0   4 -10    1.63    0.29
   0   4 -10    1.15    0.23
   0   4  10    1.66    0.27
   1   4 -10   19.86    0.75
  -1   4  10   20.91    0.84
   1   4  10   21.28    0.82
   1  -4 -10   17.52    0.75
  -1  -4  10   20.57    0.72
  -1   4 -10   20.72    0.87
  -1   4 -10   21.86    0.83
  -1  -4  10   20.08    0.63
  -1   4 -10   19.92    0.72
   2   4 -10    1.60    0.44
  -2   4  10    1.63    0.25
  -2   4 -10    2.17    0.37
   2   4  10    1.99    0.25
   3   4 -10    6.71    0.87
   3   4  10    6.59    0.55
  -3   4 -10    6.19    0.69
   4   4 -10    3.12    0.67
  -4   4 -10    2.43    0.57
   4   4  10    4.75    0.60
   5   4 -10    0.47    0.42
  -5   4 -10    0.74    0.47
   0   5 -10   83.77    2.41
   0   5  10   83.06    2.40
   1   5 -10    7.46    0.44
  -1   5  10    6.49    0.50
  -1   5 -10    6.49    0.45
  -1  -5  10    7.75    0.43
  -1   5 -10    6.69    0.52
  -1  -5  10    6.66    0.37
   1   5  10    6.86    0.47
   1  -5 -10    6.97    0.46
  -1   5 -10    6.33    0.38
   2   5 -10    3.12    0.59
  -2   5  10    2.80    0.36
  -2   5 -10    3.09    0.44
  -2  -5  10    3.07    0.25
   2   5  10    4.01    0.40
  -2   5 -10    3.38    0.34
  -2   5 -10    3.20    0.41
   3   5 -10    8.23    1.00
   3   5  10    8.14    0.62
  -3   5 -10    8.36    0.79
   4   5 -10    3.26    0.77
   4   5  10    2.79    0.49
  -4   5 -10    2.67    0.56
   5   5 -10    4.05    0.88
  -5   5 -10    3.56    0.70
   0   6  10   -0.21    0.17
   0  -6  10   -0.19    0.15
   0   6 -10    0.02    0.17
  -1   6  10   24.32    1.03
   1   6 -10   23.77    0.92
  -1  -6  10   22.58    0.86
   1   6  10   22.60    0.95
  -1   6 -10   24.86    1.06
   1  -6 -10   24.26    0.97
  -1   6 -10   23.46    0.93
   2   6 -10    6.56    0.88
  -2   6  10    5.45    0.51
  -2   6 -10    5.57    0.57
   2   6  10    6.01    0.57
  -2   6 -10    4.67    0.41
   2   6  10    5.86    0.38
  -2   6 -10    5.32    0.56
   3   6 -10    2.05    0.57
  -3   6 -10    1.83    0.43
   3   6  10    1.13    0.33
   4   6 -10    6.16    1.01
  -4   6 -10    5.49    0.74
   5   6 -10    0.57    0.54
  -5   6 -10    0.36    0.40
   0  -7  10   22.79    0.89
   0   7  10   21.56    1.01
   0   7 -10   22.06    1.00
  -1   7  10    0.23    0.23
   1   7 -10    0.63    0.22
  -1   7 -10    0.50    0.27
   1   7  10    0.65    0.26
  -1  -7  10    0.57    0.22
  -2   7  10   13.10    0.78
   2  -7 -10   11.74    0.52
   2   7  10   11.31    0.56
  -2   7 -10   11.28    0.71
  -2   7 -10   10.94    0.77
   3   7 -10    2.32    0.67
   3   7  10    1.76    0.40
  -3   7 -10    1.99    0.44
   4   7 -10    0.40    0.48
  -4   7 -10   -0.74    0.29
   0   8  10    5.55    0.59
   0   8 -10    4.71    0.53
   1   8 -10   22.10    0.94
  -1   8  10   22.46    1.09
  -1   8 -10   23.32    1.11
   1   8  10   22.81    1.01
  -2   8  10    1.05    0.33
  -2   8 -10    0.88    0.32
   2   8  10    0.82    0.24
   3   8 -10    7.07    1.07
  -3   8 -10    6.84    0.74
   4   8 -10    0.79    0.55
  -4   8 -10    0.35    0.37
   0   9  10    7.64    0.65
   0   9 -10    8.04    0.64
   1   9 -10    6.04    0.51
  -1   9  10    6.01    0.65
   1   9  10    6.66    0.57
  -1   9 -10    5.88    0.65
  -2   9  10    6.04    0.67
   2   9  10    6.58    0.46
  -2   9 -10    5.56    0.67
   3   9 -10    1.47    0.69
   0  10  10    0.13    0.25
   0  10 -10   -0.09    0.24
  -1  10  10    0.36    0.29
   1  10 -10    0.13    0.22
   1  10  10    0.05    0.25
  -1  10 -10    0.23    0.29
  -2  10  10    6.92    0.74
  -2  10 -10    7.69    0.81
   2  10  10    6.25    0.47
   3  10 -10   -0.37    0.52
   0  11 -10    1.11    0.36
   0  11  10    1.41    0.39
   1  11 -10    1.12    0.30
  -1  11  10    1.03    0.39
   1  11  10    1.76    0.39
  -1  11 -10    1.35    0.43
  -2  11  10    0.75    0.37
   2  11  10    0.04    0.22
  -2  11 -10    0.95    0.42
   0   0 -11    0.24    0.15
   0   0  11    0.02    0.18
   0   0 -11    0.35    0.18
   1   0 -11   28.40    0.74
   1   0 -11   29.07    1.15
   1   0 -11   28.55    0.91
  -1   0  11   27.10    0.97
  -2   0  11    5.82    0.40
  -2   0 -11    6.63    0.41
   2   0 -11    5.15    0.60
   3   0 -11    1.28    0.42
  -3   0  11    0.87    0.19
  -4   0  11    8.99    0.49
   4   0 -11    8.73    1.06
   5   0 -11    0.75    0.47
   0   1  11  128.86    3.37
   0  -1 -11  127.09    3.40
   0  -1  11  127.96    3.38
   0  -1 -11  131.36    3.35
   0   1 -11  130.01    3.36
   0   1 -11  123.43    3.00
   1   1 -11   10.72    0.49
  -1   1  11   11.14    0.56
   1   1 -11   11.99    0.71
  -1  -1  11   11.87    0.60
   1   1  11   12.39    0.59
   1  -1 -11   12.19    0.39
   1  -1 -11   11.81    0.68
   2   1 -11   14.95    0.95
  -2  -1 -11   16.96    0.60
  -2   1  11   16.46    0.68
   2  -1 -11   17.69    0.64
  -2  -1  11   16.00    0.68
   2  -1 -11   17.19    0.99
   3   1 -11   18.76    1.20
   3  -1 -11   20.73    1.23
  -3  -1  11   19.62    0.61
   4   1 -11    2.63    0.60
  -4   1  11    2.69    0.33
   4  -1 -11    2.94    0.65
  -4  -1  11    3.28    0.34
   5   1 -11    0.52    0.43
   5  -1 -11    0.57    0.41
   0   2  11    8.02    0.48
   0   2 -11    8.01    0.38
   0   2 -11    7.42    0.37
   0   2 -11    8.09    0.52
   0   2  11    8.67    0.42
   0  -2 -11    8.94    0.49
   0   2 -11    7.97    0.48
   1   2 -11   13.62    0.56
  -1   2  11   13.48    0.63
   1   2 -11   13.37    0.78
  -1  -2  11   14.77    0.55
  -1  -2  11   13.53    0.67
   1   2  11   14.96    0.65
   1  -2 -11   13.42    0.45
   2   2 -11    3.89    0.57
  -2   2  11    3.63    0.34
   2  -2 -11    3.16    0.48
  -2  -2  11    4.60    0.41
   3   2 -11   14.22    1.07
  -3  -2  11   14.71    0.48
   3  -2 -11   13.11    1.01
   4   2 -11    4.63    0.77
   4  -2 -11    3.99    0.74
   5   2 -11    0.47    0.43
  -5   2  11    0.91    0.28
  -5   2 -11    0.88    0.44
   0   3  11   -0.02    0.13
   0   3 -11   -0.09    0.12
   0   3 -11    0.06    0.10
   0   3  11    0.05    0.12
   0   3 -11    0.07    0.18
   0   3 -11    0.01    0.08
  -1   3  11   18.16    0.76
   1   3 -11   17.49    0.68
   1   3  11   17.50    0.74
  -1   3 -11   17.60    0.65
  -1  -3  11   17.74    0.65
  -1   3 -11   17.85    0.75
  -2   3  11    6.62    0.45
   2   3 -11    6.67    0.71
  -2  -3  11    6.25    0.51
  -2   3 -11    6.62    0.61
   3   3 -11   10.84    0.96
  -3  -3  11    8.67    0.37
  -3   3 -11    8.06    0.82
   4   3 -11    6.63    0.95
  -4   3 -11    6.66    0.84
   5   3 -11    1.48    0.57
  -5   3 -11    1.71    0.54
   0   4 -11   92.73    2.63
   0   4  11   94.69    2.65
   0   4 -11   95.42    2.31
   1   4 -11    0.76    0.19
  -1   4  11    0.90    0.23
   1   4  11    1.06    0.25
  -1   4 -11    1.17    0.20
  -1  -4  11    0.86    0.19
  -1   4 -11    1.15    0.25
   1  -4 -11    1.04    0.21
  -1   4 -11    0.96    0.24
   2   4 -11    9.34    0.85
  -2   4  11   11.29    0.62
   2   4  11   11.12    0.50
  -2   4 -11   11.06    0.70
   3   4 -11   19.28    1.27
  -3   4 -11   16.27    0.98
   3   4  11   16.29    0.80
   4   4 -11   14.72    1.26
  -4   4 -11   12.61    0.97
   5   4 -11    5.76    1.04
  -5   4 -11    5.24    0.82
   0   5  11   24.10    1.01
   0   5 -11   26.06    1.02
  -1   5  11   15.70    0.77
   1   5 -11   15.12    0.68
  -1  -5  11   13.74    0.57
  -1   5 -11   16.01    0.80
  -1   5 -11   16.20    0.72
  -1  -5  11   14.92    0.65
   1  -5 -11   16.15    0.74
   1   5  11   15.89    0.74
  -1   5 -11   14.36    0.63
   2   5 -11    1.42    0.48
  -2   5  11    2.27    0.35
  -2   5 -11    1.80    0.27
  -2   5 -11    1.78    0.35
   2   5  11    2.09    0.29
  -2   5 -11    1.24    0.33
   3   5 -11    0.67    0.42
  -3   5 -11    0.92    0.35
   3   5  11    0.97    0.29
   4   5 -11    2.57    0.67
  -4   5 -11    3.42    0.63
   5   5 -11    1.38    0.64
  -5   5 -11    1.92    0.57
   0   6 -11   30.46    1.18
   0   6  11   30.47    1.19
  -1   6  11   17.30    0.88
   1   6 -11   17.44    0.78
  -1   6 -11   19.71    0.81
   1  -6 -11   18.18    0.84
  -1  -6  11   18.62    0.77
   1   6  11   18.18    0.84
  -1   6 -11   18.36    0.91
   2   6 -11    0.26    0.43
  -2   6  11    1.61    0.32
   2   6  11    1.04    0.23
  -2   6 -11    1.01    0.30
  -2   6 -11    1.45    0.35
   2   6  11    1.22    0.28
  -2   6 -11    1.34    0.25
   3   6 -11    1.40    0.54
  -3   6 -11    1.70    0.42
   3   6  11    1.42    0.30
   4   6 -11    1.84    0.63
  -4   6 -11    2.47    0.54
   5   6 -11    3.21    0.84
  -5   6 -11    3.62    0.70
   0   7  11   18.51    0.94
   0   7 -11   18.66    0.91
   1   7 -11   28.28    1.09
  -1   7  11   27.35    1.20
  -1   7 -11   30.73    1.27
   1   7  11   30.75    1.17
  -2   7  11    5.02    0.56
  -2   7 -11    4.36    0.53
   2   7  11    4.97    0.41
   2   7  11    5.06    0.57
  -2   7 -11    4.07    0.54
   3   7 -11    3.11    0.74
  -3   7 -11    4.75    0.61
   4   7 -11    1.26    0.61
  -4   7 -11    0.99    0.45
   0   8 -11    0.29    0.22
   0   8  11    0.57    0.26
  -1   8  11    0.07    0.22
   1   8 -11    0.19    0.19
  -1   8 -11    0.26    0.24
   1   8  11    0.09    0.23
  -2   8  11    3.25    0.49
  -2   8 -11    4.83    0.59
   2   8  11    3.59    0.38
   3   8 -11    0.62    0.53
  -3   8 -11    0.34    0.31
   4   8 -11    8.18    1.25
  -4   8 -11    7.50    0.86
   0   9 -11    5.43    0.60
   0   9  11    5.45    0.59
   1   9 -11   16.35    0.84
  -1   9  11   17.26    0.99
   1   9  11   16.74    0.90
  -1   9 -11   17.60    1.00
  -2   9  11    1.16    0.35
   2   9  11    1.62    0.30
  -2   9 -11    1.74    0.43
   3   9 -11    2.10    0.79
  -3   9 -11    4.14    0.61
   0  10  11    1.19    0.36
   0  10 -11    1.32    0.39
   1  10 -11    3.93    0.47
  -1  10  11    3.53    0.54
   1  10  11    3.32    0.48
  -1  10 -11    3.32    0.55
  -2  10  11    2.42    0.48
   2  10  11    3.07    0.36
  -2  10 -11    2.77    0.55
   3  10 -11    0.25    0.60
   0  11 -11    5.08    0.64
   0  11  11    5.64    0.66
  -1  11  11    1.59    0.42
   1  11 -11    1.37    0.33
   1  11  11    0.90    0.34
  -1  11 -11    1.17    0.44
   2  11  11    0.20    0.24
  -2  11 -11    0.49    0.37
   0   0 -12  370.32    8.73
   0   0  12  347.46    8.73
   0   0 -12  350.08    9.14
  -1   0  12   27.01    0.99
   1   0 -12   27.71    0.91
   1   0 -12   25.91    0.72
   1   0 -12   26.97    1.13
  -2   0  12   43.24    1.37
  -2   0 -12   43.84    1.36
   2   0 -12   44.68    1.77
   3   0 -12    6.89    0.82
  -4   0  12   12.62    0.57
   4   0 -12   12.40    1.13
   5   0 -12    0.53    0.45
   0   1  12    0.50    0.20
   0   1 -12    0.75    0.22
   0   1 -12   -0.12    0.17
   0  -1 -12    0.55    0.15
   0   1 -12    0.49    0.12
   0  -1 -12    0.56    0.17
   0  -1  12    0.73    0.26
  -1   1  12   60.53    1.78
   1   1 -12   60.73    1.70
   1   1 -12   59.33    2.00
   1  -1 -12   60.23    1.46
   1   1  12   59.76    1.76
  -1  -1  12   61.37    1.81
   1  -1 -12   60.08    1.97
   2   1 -12   14.10    0.93
  -2   1  12   13.51    0.64
   2  -1 -12   14.80    0.93
  -2  -1  12   14.87    0.68
   2  -1 -12   15.74    0.59
   3   1 -12    2.93    0.57
   3  -1 -12    3.65    0.61
   4   1 -12    4.97    0.82
   4  -1 -12    4.31    0.74
   5   1 -12    1.00    0.52
   5  -1 -12    1.36    0.58
   0   2 -12    9.81    0.54
   0   2 -12   10.34    0.44
   0   2 -12   10.36    0.44
   0   2  12    9.80    0.47
   0   2 -12   10.01    0.58
   0   2  12    9.90    0.56
   1   2 -12    3.65    0.33
   1   2 -12    3.57    0.47
  -1   2  12    3.96    0.39
   1  -2 -12    3.80    0.22
  -1  -2  12    3.48    0.40
   1   2  12    3.61    0.37
   2   2 -12    8.41    0.75
  -2   2  12    7.58    0.49
   2  -2 -12    8.65    0.72
  -2  -2  12    7.44    0.54
   3   2 -12   10.41    0.95
   3  -2 -12    8.98    0.93
   4   2 -12    6.07    0.92
   4  -2 -12    6.34    0.92
   5   2 -12    5.04    0.95
  -5   2 -12    4.81    0.79
   0   3 -12   10.50    0.45
   0   3  12   10.67    0.59
   0   3 -12   10.16    0.46
   0   3  12   10.83    0.51
   0   3 -12   10.65    0.58
  -1   3  12   29.36    1.10
   1   3 -12   30.95    1.31
   1   3 -12   31.18    1.04
  -1   3 -12   32.46    1.11
  -1  -3  12   31.86    0.99
  -1   3 -12   30.72    0.98
   1   3  12   31.93    1.11
  -2   3  12    9.86    0.56
   2   3 -12    8.81    0.80
  -2   3 -12    9.08    0.64
  -2  -3  12    7.91    0.61
   3   3 -12    2.44    0.59
  -3   3 -12    1.75    0.45
   4   3 -12   12.70    1.15
  -4   3 -12   10.48    1.05
   5   3 -12    2.71    0.77
  -5   3 -12    3.65    0.74
   0   4 -12   10.08    0.59
   0   4  12    9.33    0.60
   0   4 -12   10.70    0.46
   1   4 -12    4.14    0.35
  -1   4  12    2.98    0.37
  -1   4 -12    4.04    0.43
  -1   4 -12    3.79    0.40
   1  -4 -12    4.22    0.39
  -1  -4  12    4.29    0.36
   1   4  12    3.81    0.40
  -1   4 -12    4.28    0.32
   2   4 -12   26.83    1.41
  -2   4  12   29.59    1.11
  -2   4 -12   26.80    0.94
  -2   4 -12   28.16    1.18
   3   4 -12    1.37    0.46
   3   4  12    1.85    0.29
  -3   4 -12    1.73    0.44
   4   4 -12    0.49    0.40
  -4   4 -12    0.26    0.35
   5   4 -12    2.72    0.75
  -5   4 -12    1.21    0.51
   0   5  12    1.33    0.29
   0   5 -12    1.29    0.28
   1   5 -12   24.79    0.96
  -1   5  12   26.24    1.09
   1   5  12   25.93    1.03
  -1  -5  12   25.58    0.83
  -1   5 -12   25.60    0.91
  -1   5 -12   27.71    1.01
  -1   5 -12   26.09    1.10
   1  -5 -12   27.49    1.03
  -1  -5  12   27.64    0.95
  -2   5  12   14.85    0.79
   2   5 -12   14.58    1.14
  -2   5 -12   13.24    0.78
  -2   5 -12   14.91    0.83
   2   5  12   14.62    0.64
  -2   5 -12   15.70    0.68
   3   5 -12    9.71    1.07
  -3   5 -12   10.67    0.80
   4   5 -12    8.96    1.17
  -4   5 -12    8.55    0.92
   5   5 -12    0.34    0.48
  -5   5 -12    0.44    0.44
   0   6 -12    9.60    0.63
   0   6  12    9.96    0.67
  -1   6  12    8.33    0.62
   1   6 -12    8.09    0.52
  -1   6 -12    8.27    0.53
  -1   6 -12    7.71    0.61
  -1  -6  12    7.44    0.50
   1   6  12    7.98    0.57
   2   6 -12    5.31    0.80
  -2   6  12    4.26    0.50
  -2   6 -12    4.08    0.51
   2   6  12    3.84    0.37
   2   6  12    5.04    0.45
  -2   6 -12    3.72    0.50
   3   6 -12   11.37    1.28
  -3   6 -12   10.08    0.78
   4   6 -12    0.33    0.42
  -4   6 -12    0.23    0.32
   0   7 -12   14.32    0.80
   0   7  12   12.95    0.80
   1   7 -12    0.73    0.23
  -1   7  12    1.24    0.32
  -1   7 -12    0.62    0.27
   1   7  12    0.82    0.28
  -2   7  12    0.26    0.23
   2   7 -12    0.01    0.46
   2  -7 -12    0.68    0.18
  -2   7 -12    0.61    0.28
   2   7  12    0.10    0.21
  -2   7 -12    0.71    0.29
   3   7 -12    1.25    0.53
  -3   7 -12    1.77    0.43
   4   7 -12    1.38    0.58
  -4   7 -12    1.55    0.47
   0   8  12    6.53    0.64
   0   8 -12    6.85    0.59
   1   8 -12    3.88    0.44
  -1   8  12    5.07    0.57
   1   8  12    4.40    0.51
  -1   8 -12    5.49    0.61
  -2   8  12    6.59    0.66
  -2   8 -12    6.96    0.72
   2   8  12    5.41    0.46
  -2   8 -12    6.08    0.63
   3   8 -12    0.43    0.51
  -3   8 -12    0.37    0.33
   4   8 -12    2.22    0.74
  -4   8 -12    1.16    0.47
   0   9  12    0.38    0.29
   0   9 -12   -0.22    0.23
  -1   9  12    3.48    0.52
   1   9 -12    2.86    0.41
  -1   9 -12    3.67    0.54
   1   9  12    2.93    0.44
  -2   9  12    0.31    0.28
  -2   9 -12   -0.24    0.27
   2   9  12    0.37    0.25
   3   9 -12    1.49    0.70
  -3   9 -12    1.08    0.43
   0  10 -12    2.82    0.49
   0  10  12    2.78    0.49
   1  10 -12    2.93    0.42
  -1  10  12    2.26    0.48
   1  10  12    3.02    0.47
  -1  10 -12    3.37    0.55
   2  10  12   -0.03    0.22
  -2  10 -12    0.34    0.34
   0  11 -12    1.51    0.42
   0  11  12    1.28    0.41
   1  11 -12    2.06    0.37
  -1  11  12    2.95    0.53
   1  11  12    1.71    0.40
  -1  11 -12    2.39    0.53
   0   0  13    0.38    0.21
   1   0 -13   72.94    2.36
  -1   0  13   75.83    2.17
   1   0 -13   73.42    2.05
   1   0 -13   73.08    1.76
  -2   0  13    0.59    0.21
   2   0 -13    0.73    0.29
  -2   0 -13    0.91    0.16
   3   0 -13   35.73    1.76
   4   0 -13    0.06    0.33
   5   0 -13    1.02    0.53
   0   1  13    1.00    0.25
   0  -1 -13    1.54    0.22
   0   1 -13    1.66    0.28
   0   1 -13    1.80    0.29
   0   1 -13    1.38    0.19
   0  -1  13    1.54    0.31
   1   1 -13    6.06    0.58
   1   1 -13    4.62    0.38
  -1   1  13    5.38    0.43
   1   1  13    5.41    0.46
   1  -1 -13    4.91    0.25
   1  -1 -13    4.78    0.50
  -1  -1  13    5.20    0.47
  -2   1  13   32.81    1.15
   2   1 -13   29.27    1.43
  -2  -1  13   36.05    1.20
   2  -1 -13   31.49    0.98
   2  -1 -13   33.24    1.49
   3   1 -13    6.79    0.86
   3  -1 -13    6.51    0.84
   4   1 -13   13.05    1.37
   4  -1 -13   11.55    1.21
   5   1 -13    2.84    0.78
   5  -1 -13    1.64    0.59
   0   2 -13   20.25    0.69
   0   2 -13   19.30    0.69
   0   2 -13   20.95    0.85
   0   2  13   20.63    0.87
  -1   2  13    7.45    0.51
   1   2 -13    8.63    0.66
   1   2 -13    7.24    0.45
   1  -2 -13    7.73    0.34
  -1  -2  13    7.15    0.57
   1   2  13    8.82    0.55
   2   2 -13   28.66    1.40
  -2   2  13   27.51    1.05
   2  -2 -13   28.68    1.35
  -2  -2  13   30.02    1.12
   3   2 -13    7.40    0.88
   3  -2 -13    5.84    0.77
   4   2 -13    0.96    0.43
   4  -2 -13    0.26    0.33
   5   2 -13    1.63    0.63
  -5   2 -13    0.48    0.45
   0   3 -13    0.02    0.11
   0   3  13    0.25    0.13
   0   3 -13    0.01    0.09
   0   3  13   -0.12    0.17
   0   3 -13   -0.13    0.13
   1   3 -13    0.09    0.26
   1   3 -13   -0.11    0.07
  -1   3  13    0.15    0.17
   1   3 -13    0.33    0.16
  -1   3 -13    0.03    0.18
   1   3  13    0.36    0.21
   1  -3 -13    0.50    0.16
  -1   3 -13    0.43    0.14
  -2   3  13    0.97    0.25
   2   3 -13    0.84    0.35
  -2  -3  13    0.42    0.27
  -2   3 -13    0.81    0.29
   3   3 -13   10.36    1.09
  -3   3 -13    9.62    0.89
   4   3 -13    3.38    0.75
  -4   3 -13    2.62    0.57
   5   3 -13    3.00    0.79
  -5   3 -13    4.04    0.74
   0   4 -13   23.35    0.96
   0   4  13   20.93    0.93
   0   4 -13   23.11    0.74
   1   4 -13   15.81    0.69
  -1   4  13   15.10    0.76
  -1   4 -13   16.19    0.66
   1  -4 -13   16.26    0.73
  -1  -4  13   15.00    0.66
  -1   4 -13   15.45    0.73
  -1   4 -13   15.68    0.81
   1   4  13   16.02    0.77
   2   4 -13   16.88    1.12
  -2   4  13   16.55    0.82
  -2   4 -13   15.57    0.86
  -2   4 -13   16.40    0.69
   3   4 -13   14.50    1.18
  -3   4 -13   16.98    1.00
   4   4 -13    3.41    0.76
  -4   4 -13    1.81    0.51
   5   4 -13    2.67    0.77
  -5   4 -13    3.00    0.66
   0   5 -13    1.18    0.29
   0   5  13    1.52    0.31
   1   5 -13    2.09    0.30
  -1   5  13    2.20    0.36
  -1  -5  13    1.98    0.29
   1   5  13    1.82    0.34
  -1   5 -13    1.60    0.29
  -1   5 -13    1.34    0.23
  -1   5 -13    1.92    0.36
   1  -5 -13    2.27    0.33
  -2   5  13    7.49    0.58
   2   5 -13    8.08    0.93
  -2   5 -13    8.41    0.63
  -2   5 -13    8.37    0.66
  -2   5 -13    7.29    0.48
   3   5 -13    1.87    0.56
  -3   5 -13    1.65    0.45
   4   5 -13    3.64    0.78
  -4   5 -13    3.73    0.67
   5   5 -13    0.57    0.53
  -5   5 -13    2.15    0.61
   0   6  13    9.04    0.66
   0   6 -13    8.39    0.61
   1   6 -13    4.74    0.45
  -1   6  13    5.07    0.54
   1   6  13    4.87    0.51
  -1  -6  13    5.13    0.46
  -1   6 -13    6.09    0.53
  -1   6 -13    4.97    0.54
   2   6 -13    3.34    0.68
  -2   6  13    2.41    0.40
  -2   6 -13    2.61    0.46
  -2   6 -13    3.37    0.50
   2   6  13    2.99    0.35
   3   6 -13    1.00    0.49
  -3   6 -13    0.84    0.35
   4   6 -13    0.64    0.49
  -4   6 -13    0.39    0.35
   0   7 -13   -0.20    0.16
   0   7  13    0.00    0.24
   1   7 -13    8.23    0.54
  -1   7  13    7.46    0.64
   1   7  13    7.43    0.59
  -1   7 -13    7.16    0.61
   2   7 -13    5.18    0.87
  -2   7  13    5.08    0.58
  -2   7 -13    5.78    0.63
  -2   7 -13    4.76    0.57
   2   7  13    5.22    0.45
   3   7 -13    2.05    0.66
  -3   7 -13    2.28    0.47
   4   7 -13    0.61    0.50
  -4   7 -13    1.07    0.42
   0   8  13    0.29    0.26
   0   8 -13    0.32    0.25
  -1   8  13    5.06    0.60
   1   8 -13    5.49    0.47
   1   8  13    5.43    0.56
  -1   8 -13    5.26    0.61
  -2   8  13    1.84    0.42
   2   8  13    1.48    0.30
  -2   8 -13    1.68    0.40
  -2   8 -13    1.30    0.38
   3   8 -13    1.91    0.66
  -3   8 -13    1.24    0.38
   4   8 -13    2.78    0.83
  -4   8 -13    2.87    0.59
   0   9 -13   20.09    1.04
   0   9  13   19.79    1.07
   1   9 -13    8.94    0.62
  -1   9  13    9.73    0.79
  -1   9 -13   10.79    0.80
   1   9  13   10.30    0.72
  -2   9  13    2.47    0.45
  -2   9 -13    1.84    0.47
   2   9  13    2.35    0.36
   3   9 -13    4.61    0.98
  -3   9 -13    3.17    0.56
   0  10  13    5.52    0.67
   0  10 -13    4.57    0.61
   1  10 -13    4.04    0.49
  -1  10  13    5.08    0.65
  -1  10 -13    4.92    0.65
   1  10  13    5.15    0.59
  -2  10 -13    1.72    0.46
   2  10  13    1.21    0.31
   0  11  13    0.12    0.29
   0  11 -13    0.03    0.26
  -1  11  13    0.03    0.30
   1  11 -13    0.13    0.23
  -1  11 -13    0.13    0.31
   1  11  13   -0.10    0.26
   0   0  14    0.87    0.27
   0   0 -14    2.05    0.29
   1   0 -14  142.63    3.29
   1   0 -14  145.79    4.16
  -1   0  14  146.79    3.85
  -1   0 -14  140.76    3.73
   1   0 -14  144.03    3.73
   2   0 -14   11.07    0.85
  -2   0 -14   12.83    0.53
  -2   0  14   10.88    0.65
   3   0 -14   12.73    1.06
   4   0 -14    1.69    0.55
   5   0 -14    0.45    0.44
   0   1  14    5.79    0.50
   0  -1 -14    6.26    0.40
   0   1 -14    5.87    0.35
   0   1 -14    6.52    0.49
   0  -1  14    6.96    0.54
  -1   1  14    0.08    0.18
   1   1 -14    0.09    0.17
   1   1 -14    0.38    0.23
   1   1 -14   -0.06    0.06
   1   1  14    0.19    0.22
   1  -1 -14    0.36    0.23
  -1  -1  14   -0.45    0.21
   1  -1 -14    0.03    0.08
   1  -1 -14    0.22    0.10
   2   1 -14   33.78    1.56
  -2   1  14   34.68    1.25
  -2  -1  14   36.26    1.29
   2  -1 -14   35.73    1.04
   2  -1 -14   34.10    1.55
   3   1 -14   15.58    1.14
   3  -1 -14   15.13    1.14
   4   1 -14    3.59    0.72
   4  -1 -14    4.08    0.77
   5   1 -14    1.24    0.59
   5  -1 -14    1.68    0.63
   0   2  14    0.76    0.25
   0   2 -14    0.61    0.21
   0   2 -14    0.94    0.17
   0   2 -14    0.98    0.19
   1   2 -14   17.47    0.73
   1   2 -14   17.78    0.97
  -1   2  14   17.58    0.81
   1   2  14   17.10    0.80
  -1  -2  14   18.45    0.88
   1  -2 -14   18.53    0.59
   2   2 -14   10.73    0.85
  -2   2  14   10.07    0.60
   2  -2 -14    8.62    0.76
  -2  -2  14    7.92    0.63
   3   2 -14    5.32    0.77
   3  -2 -14    5.25    0.75
   4   2 -14    3.55    0.71
   4  -2 -14    3.78    0.73
   5   2 -14   -0.21    0.37
  -5   2 -14   -0.12    0.34
   0   3 -14   11.44    0.51
   0   3  14   10.66    0.64
   0   3 -14   10.29    0.62
   0   3  14   12.46    0.54
   0   3 -14   11.19    0.48
   1   3 -14   -0.09    0.08
  -1   3  14    0.41    0.20
   1   3 -14    0.11    0.27
   1   3 -14    0.27    0.16
  -1   3 -14    0.11    0.20
   1  -3 -14    0.22    0.15
  -1   3 -14    0.39    0.16
   1   3  14    0.41    0.23
  -2   3  14    2.48    0.36
   2   3 -14    2.50    0.50
  -2  -3  14    2.04    0.40
  -2   3 -14    1.91    0.40
   3   3 -14    6.19    0.87
  -3   3 -14    9.57    0.90
   4   3 -14    0.11    0.34
  -4   3 -14    0.81    0.45
   5   3 -14    2.34    0.70
  -5   3 -14    2.61    0.66
   0   4  14   31.72    1.21
   0   4 -14   30.25    1.18
   0   4 -14   31.83    0.95
   1   4 -14   21.88    0.87
  -1   4  14   21.58    0.98
   1   4  14   23.47    0.96
  -1   4 -14   21.56    0.82
  -1   4 -14   21.43    0.89
  -1   4 -14   21.33    0.99
   1  -4 -14   21.97    0.91
   2   4 -14    4.21    0.68
  -2   4  14    4.81    0.50
  -2   4 -14    5.04    0.58
  -2   4 -14    5.26    0.41
   3   4 -14    1.87    0.54
  -3   4 -14    1.66    0.46
   4   4 -14    0.70    0.43
  -4   4 -14    1.25    0.49
   5   4 -14    1.42    0.63
  -5   4 -14    0.09    0.37
   0   5 -14   24.32    1.04
   0   5  14   23.68    1.05
  -1   5  14   12.52    0.74
   1   5 -14   12.36    0.64
   1   5  14   11.23    0.69
  -1  -5  14   12.34    0.63
  -1   5 -14   12.65    0.60
  -1   5 -14   12.65    0.76
  -1   5 -14   12.35    0.65
  -2   5  14   12.47    0.75
   2   5 -14   13.00    1.09
  -2   5 -14   11.96    0.76
  -2   5 -14   12.32    0.80
   3   5 -14    7.48    0.97
  -3   5 -14    8.95    0.87
   4   5 -14    1.31    0.58
  -4   5 -14    0.57    0.38
   0   6  14    3.11    0.46
   0   6 -14    2.79    0.41
  -1   6  14    0.50    0.26
   1   6 -14    0.14    0.18
   1   6  14    0.34    0.26
  -1   6 -14    0.42    0.23
  -1   6 -14    0.84    0.26
  -2   6  14    3.26    0.47
   2   6 -14    3.39    0.70
   2   6  14    2.72    0.36
  -2   6 -14    3.36    0.48
  -2   6 -14    2.33    0.43
   3   6 -14    2.66    0.69
  -3   6 -14    1.55    0.43
   4   6 -14    6.48    1.07
  -4   6 -14    9.11    0.97
   0   7  14    8.27    0.66
   0   7 -14    8.05    0.62
   1   7 -14    1.39    0.29
  -1   7  14    0.96    0.32
   1   7  14    1.54    0.35
  -1   7 -14    1.72    0.37
  -2   7  14    2.37    0.44
   2   7 -14    1.37    0.61
   2   7  14    1.26    0.29
  -2   7 -14    1.20    0.34
  -2   7 -14    2.01    0.41
   3   7 -14    0.98    0.50
  -3   7 -14    1.78    0.45
   4   7 -14    0.23    0.47
  -4   7 -14    0.49    0.38
   0   8  14    1.30    0.37
   0   8 -14    1.13    0.33
  -1   8  14    5.56    0.63
   1   8 -14    5.64    0.53
  -1   8 -14    4.88    0.60
   1   8  14    6.32    0.63
  -2   8  14    1.50    0.40
   2   8 -14    1.01    0.67
   2   8  14    0.83    0.27
  -2   8 -14    0.73    0.33
  -2   8 -14    1.44    0.42
   3   8 -14    0.28    0.48
  -3   8 -14    0.31    0.35
   0   9 -14    6.42    0.67
   0   9  14    5.03    0.63
   1   9 -14    0.32    0.23
  -1   9  14    0.11    0.29
  -1   9 -14    0.00    0.26
   1   9  14   -0.03    0.26
  -2   9 -14    0.54    0.35
   2   9  14    0.54    0.27
   3   9 -14    2.41    0.79
  -3   9 -14    2.32    0.50
   0  10 -14    0.72    0.32
   0  10  14    0.32    0.32
  -1  10  14    0.84    0.36
   1  10 -14    0.66    0.28
   1  10  14    0.59    0.32
  -1  10 -14    0.86    0.39
   2  10  14    2.79    0.39
  -2  10 -14    3.24    0.58
   0  11 -14    4.07    0.58
   0  11  14    4.22    0.61
   0   0 -15   -0.09    0.13
   0   0  15   -0.29    0.20
  -1   0  15    0.75    0.27
   1   0 -15    0.50    0.19
  -1   0 -15    0.64    0.15
   1   0 -15    0.58    0.13
   1   0 -15    0.80    0.27
  -2   0  15    0.15    0.20
   2   0 -15    0.05    0.25
   3   0 -15    0.00    0.31
   4   0 -15    9.35    1.11
   5   0 -15    1.74    0.62
   0   1 -15   19.11    0.71
   0  -1  15   20.52    0.94
   0  -1 -15   20.71    0.77
   0   1 -15   18.82    0.87
   0   1  15   20.88    0.91
   1   1 -15   30.45    1.29
  -1   1  15   28.75    1.14
   1   1 -15   30.68    1.06
   1  -1 -15   29.93    0.85
  -1  -1  15   29.62    1.18
   1  -1 -15   28.50    1.22
   2   1 -15    4.53    0.64
  -2   1  15    5.20    0.50
   2  -1 -15    4.82    0.34
  -2  -1  15    3.76    0.45
   2  -1 -15    3.43    0.55
   3   1 -15   12.56    1.05
   3  -1 -15   13.99    1.09
   4   1 -15    1.63    0.56
   4  -1 -15    1.15    0.48
   5   1 -15    3.16    0.79
   5  -1 -15    4.62    0.93
   0   2 -15    0.28    0.19
   0   2  15    0.36    0.24
   0   2 -15    0.49    0.17
   0   2 -15    0.52    0.15
  -1   2  15    8.22    0.58
   1   2 -15    8.35    0.50
   1   2 -15   10.81    0.76
   1  -2 -15    8.49    0.38
  -1  -2  15    8.62    0.66
   1   2  15    9.38    0.61
   2   2 -15   32.52    1.59
  -2   2  15   35.30    1.30
   2  -2 -15   34.51    1.54
  -2  -2  15   36.25    1.35
   3   2 -15    1.58    0.48
   3  -2 -15    1.66    0.48
   4   2 -15    3.26    0.71
   5   2 -15    1.78    0.66
  -5   2 -15    0.57    0.42
   0   3  15    6.06    0.39
   0   3  15    4.69    0.50
   0   3 -15    5.45    0.35
   0   3 -15    5.40    0.34
   0   3 -15    5.28    0.50
  -1   3  15   13.73    0.75
   1   3 -15   13.28    0.64
   1   3 -15   12.18    0.88
  -1   3 -15   13.70    0.70
   1  -3 -15   11.06    0.62
   1   3  15   13.94    0.74
  -1   3 -15   13.30    0.61
  -2   3  15    3.45    0.43
   2   3 -15    3.00    0.57
  -2  -3  15    4.68    0.53
  -2   3 -15    3.60    0.51
   3   3 -15   11.81    1.07
  -3   3 -15   14.02    0.94
   4   3 -15    1.90    0.62
  -4   3 -15    2.04    0.58
   5   3 -15    0.40    0.47
  -5   3 -15    1.12    0.52
   0   4 -15    8.15    0.41
   0   4  15    8.03    0.59
   0   4 -15    7.60    0.56
   1   4 -15    4.80    0.66
  -1   4  15    4.19    0.49
   1   4 -15    4.15    0.42
   1   4  15    4.25    0.47
  -1   4 -15    6.18    0.41
  -1   4 -15    4.19    0.45
  -1   4 -15    4.45    0.50
  -2   4  15   17.96    0.89
   2   4 -15   20.15    1.27
  -2   4 -15   17.33    0.76
  -2   4 -15   16.18    0.89
   3   4 -15   13.73    1.17
  -3   4 -15   12.61    0.91
   4   4 -15    8.62    1.15
  -4   4 -15    9.61    1.00
   5   4 -15    0.48    0.48
  -5   4 -15    2.44    0.63
   0   5  15    1.14    0.32
   0   5 -15    1.94    0.35
  -1   5  15    4.17    0.49
   1   5 -15    3.61    0.40
  -1   5 -15    4.93    0.48
  -1   5 -15    4.57    0.41
   1   5  15    3.94    0.47
  -1   5 -15    3.52    0.47
   2   5 -15   19.79    1.33
  -2   5  15   20.12    0.99
  -2   5 -15   19.81    0.98
  -2   5 -15   17.17    0.99
   3   5 -15    2.74    0.67
  -3   5 -15    3.24    0.56
   4   5 -15    0.98    0.52
  -4   5 -15    0.02    0.36
   0   6  15   -0.10    0.22
   0   6 -15    0.06    0.21
   1   6 -15    8.42    0.56
  -1   6  15   10.81    0.73
  -1   6 -15    9.56    0.59
  -1   6 -15    8.82    0.54
  -1   6 -15    9.66    0.69
   1   6  15    9.50    0.66
  -2   6  15   -0.11    0.21
   2   6 -15   -0.09    0.41
   2   6  15    0.05    0.23
  -2   6 -15    0.28    0.27
  -2   6 -15    0.11    0.24
   3   6 -15    0.75    0.48
  -3   6 -15    1.35    0.41
   4   6 -15    0.64    0.49
  -4   6 -15    0.47    0.43
   0   7  15    5.33    0.59
   0   7 -15    5.05    0.55
   1   7 -15    1.14    0.28
  -1   7  15    1.49    0.37
  -1   7 -15    1.58    0.38
   1   7  15    1.12    0.33
  -2   7  15    6.27    0.67
   2   7 -15    6.19    0.94
  -2   7 -15    5.50    0.66
  -2   7 -15    6.50    0.65
   2   7  15    5.37    0.49
   3   7 -15    1.73    0.67
  -3   7 -15    1.64    0.45
   4   7 -15    1.06    0.61
  -4   7 -15    0.71    0.42
   0   8  15    2.78    0.48
   0   8 -15    2.38    0.42
   1   8 -15    1.77    0.32
  -1   8  15    1.94    0.42
  -1   8 -15    2.19    0.44
   1   8  15    1.34    0.38
   2   8 -15    1.89    0.73
  -2   8  15    2.67    0.50
  -2   8 -15    2.38    0.51
  -2   8 -15    3.69    0.51
   2   8  15    2.85    0.39
   3   8 -15    1.72    0.69
  -3   8 -15    1.37    0.44
   0   9  15   10.59    0.82
   0   9 -15   10.45    0.79
   1   9 -15    1.87    0.35
  -1   9  15    1.82    0.43
  -1   9 -15    1.40    0.42
   1   9  15    1.50    0.40
   2   9 -15    7.42    1.20
   2   9  15    6.24    0.52
  -2   9 -15    6.86    0.78
   0  10 -15   -0.01    0.27
   0  10  15   -0.25    0.27
  -1  10  15    3.41    0.57
   1  10 -15    3.95    0.48
  -1  10 -15    3.64    0.59
   1  10  15    4.49    0.58
   0   0  16   53.62    1.80
   0   0 -16   57.51    1.78
   1   0 -16    4.14    0.52
   1   0 -16    4.13    0.40
  -1   0  16    3.98    0.47
   1   0 -16    4.17    0.26
  -2   0  16   25.22    1.07
   2   0 -16   22.34    1.26
   3   0 -16    5.39    0.79
   4   0 -16    0.19    0.36
   5   0 -16    0.10    0.36
   0  -1 -16    0.06    0.12
   0  -1  16    0.14    0.25
   0   1 -16    0.86    0.23
   0   1  16   -0.05    0.22
   0   1 -16    0.04    0.12
   1   1 -16   21.64    0.88
  -1   1  16   21.73    0.99
   1   1 -16   22.51    1.11
  -1  -1  16   24.06    1.05
   1  -1 -16   22.06    1.05
   1  -1 -16   21.67    0.70
   2   1 -16   11.93    0.92
  -2   1  16   11.58    0.72
   2  -1 -16   12.46    0.93
  -2  -1  16   12.47    0.80
   3   1 -16    1.82    0.50
   3  -1 -16    1.37    0.49
   4   1 -16    0.52    0.40
   4  -1 -16    0.60    0.42
   5   1 -16    0.47    0.41
   5  -1 -16    0.66    0.49
   0   2 -16    1.07    0.26
   0   2  16    0.34    0.26
   0   2 -16    0.26    0.16
   0   2 -16    0.14    0.25
   0   2 -16    0.30    0.14
   1   2 -16   10.98    0.58
  -1   2  16    9.83    0.65
   1   2 -16   10.74    0.78
  -1  -2  16    9.47    0.73
   1  -2 -16   10.02    0.43
   1   2  16    9.35    0.65
  -2   2  16    0.04    0.21
   2   2 -16   -0.10    0.28
   2  -2 -16   -0.17    0.24
  -2  -2  16    0.17    0.29
   3   2 -16    9.43    1.04
   3  -2 -16   10.93    0.98
   4   2 -16    2.00    0.59
   5   2 -16    4.04    0.92
  -5   2 -16    5.49    0.87
   0   3  16    1.86    0.36
   0   3 -16    2.06    0.35
   0   3 -16    2.12    0.27
   0   3 -16    2.24    0.25
   1   3 -16    6.46    0.48
  -1   3  16    6.70    0.56
   1   3 -16    6.29    0.69
  -1   3 -16    7.21    0.53
   1  -3 -16    7.06    0.36
  -1   3 -16    7.32    0.46
   1   3  16    6.70    0.56
  -2   3  16   12.46    0.75
   2   3 -16   11.61    0.98
  -2   3 -16   11.38    0.78
  -2  -3  16   13.90    0.88
   3   3 -16    2.48    0.59
  -3   3 -16    3.49    0.59
   4   3 -16    5.08    0.92
  -4   3 -16    5.16    0.80
   5   3 -16    0.55    0.50
  -5   3 -16    1.08    0.50
   0   4  16    1.57    0.34
   0   4 -16    2.11    0.25
   0   4 -16    1.91    0.35
   1   4 -16    3.74    0.61
  -1   4  16    3.60    0.47
   1   4 -16    3.88    0.41
  -1   4 -16    3.82    0.43
   1   4  16    3.33    0.45
  -1   4 -16    3.29    0.46
  -1   4 -16    3.85    0.39
  -2   4  16    3.02    0.44
   2   4 -16    2.95    0.58
  -2   4 -16    2.98    0.50
   3   4 -16    3.38    0.67
  -3   4 -16    1.84    0.49
   4   4 -16    0.65    0.45
  -4   4 -16    0.25    0.42
   0   5  16   18.75    0.94
   0   5 -16   18.23    0.91
  -1   5  16    5.71    0.59
   1   5 -16    6.67    0.49
   1   5  16    5.37    0.55
  -1   5 -16    5.45    0.42
  -1   5 -16    4.72    0.55
  -1   5 -16    5.42    0.51
   2   5 -16    6.85    0.91
  -2   5  16    7.16    0.61
  -2   5 -16    7.02    0.68
  -2   5 -16    7.19    0.71
   3   5 -16    2.42    0.64
  -3   5 -16    2.86    0.52
   4   5 -16    5.85    1.03
  -4   5 -16    4.72    0.76
   0   6  16    1.09    0.33
   0   6 -16    0.64    0.26
   1   6 -16    0.40    0.21
  -1   6  16    0.48    0.27
   1   6  16    0.36    0.27
  -1   6 -16    0.27    0.22
  -1   6 -16    0.25    0.17
  -1   6 -16    0.97    0.32
  -2   6  16    0.13    0.26
   2   6 -16   -0.57    0.30
  -2   6 -16   -0.15    0.26
  -2   6 -16    0.11    0.26
   2   6  16    0.24    0.24
   3   6 -16    7.88    1.08
  -3   6 -16    7.50    0.81
   4   6 -16    0.63    0.52
  -4   6 -16    0.78    0.44
   0   7  16    1.00    0.33
   0   7 -16    0.59    0.28
  -1   7  16    3.89    0.56
   1   7 -16    3.59    0.43
   1   7  16    4.04    0.53
  -1   7 -16    4.23    0.56
   2   7 -16    0.65    0.53
  -2   7  16    0.79    0.33
   2   7  16    1.19    0.32
  -2   7 -16    0.97    0.34
  -2   7 -16    0.59    0.33
   3   7 -16    2.68    0.74
  -3   7 -16    1.93    0.48
   0   8 -16    7.49    0.64
   0   8  16    7.55    0.75
  -1   8  16   -0.16    0.27
   1   8 -16    0.01    0.19
  -1   8 -16   -0.12    0.25
   1   8  16   -0.04    0.29
   2   8 -16    4.16    0.90
   2   8  16    3.89    0.45
  -2   8 -16    4.01    0.55
  -2   8 -16    4.29    0.62
   3   8 -16    1.13    0.62
  -3   8 -16    0.97    0.39
   0   9 -16    6.10    0.66
   0   9  16    5.80    0.68
   1   9 -16    1.80    0.37
  -1   9  16    1.80    0.47
  -1   9 -16    1.62    0.44
   1   9  16    1.83    0.44
   2   9 -16    0.14    0.64
   2   9  16    0.08    0.27
  -2   9 -16    0.48    0.35
   0  10 -16    1.08    0.38
   0  10  16    1.54    0.43
  -1  10  16    2.81    0.54
   1  10 -16    3.03    0.44
   1  10  16    2.53    0.49
  -1  10 -16    2.31    0.51
   0   0  17    0.17    0.27
   0   0 -17    0.30    0.15
   0   0 -17    0.49    0.19
  -1   0  17    8.28    0.67
   1   0 -17    9.25    0.71
   1   0 -17    9.07    0.40
   1   0 -17   10.20    0.59
   2   0 -17    0.00    0.24
  -2   0  17    0.18    0.27
   3   0 -17    7.71    0.95
   4   0 -17   -0.33    0.31
   5   0 -17    1.79    0.66
   0  -1  17    6.66    0.62
   0   1 -17    6.85    0.54
   0  -1 -17    6.46    0.43
   0   1 -17    5.84    0.39
   0   1  17    6.57    0.60
  -1   1  17   14.58    0.81
   1   1 -17   14.71    0.71
   1   1 -17   14.43    0.89
  -1  -1  17   15.02    0.86
   1  -1 -17   15.09    0.86
   1  -1 -17   13.57    0.52
  -1   1 -17   13.28    0.67
   2   1 -17   12.56    0.95
  -2   1  17   11.84    0.73
  -2  -1  17   11.28    0.77
   2  -1 -17   10.69    0.86
   3   1 -17    2.51    0.59
   3  -1 -17    2.36    0.55
   4   1 -17    7.85    1.06
   4  -1 -17    6.80    0.99
   5   1 -17    0.88    0.54
   5  -1 -17    0.06    0.42
   0   2  17   45.93    1.62
   0   2 -17   47.27    1.34
   0   2 -17   47.96    1.38
   0   2 -17   46.30    1.67
   0   2 -17   45.61    1.60
  -1   2  17   15.22    0.84
   1   2 -17   15.43    0.73
   1   2 -17   15.72    0.97
   1  -2 -17   16.13    0.58
  -1  -2  17   13.66    0.87
   1   2  17   15.27    0.83
  -2   2  17    5.11    0.55
   2   2 -17    5.50    0.73
   2  -2 -17    5.01    0.65
  -2  -2  17    4.95    0.59
   3   2 -17    0.57    0.37
   3  -2 -17    0.88    0.41
   4   2 -17   -0.10    0.32
   0   3 -17    1.40    0.22
   0   3  17    1.02    0.31
   0   3 -17    0.63    0.18
   0   3 -17    0.75    0.27
  -1   3  17   11.55    0.74
   1   3 -17   12.73    0.93
   1   3 -17   12.40    0.66
   1  -3 -17   12.17    0.51
  -1   3 -17   12.17    0.62
   1   3  17   12.88    0.76
  -1   3 -17   13.12    0.77
  -1   3 -17   12.17    0.68
   2   3 -17    7.39    0.88
  -2   3  17    5.36    0.58
  -2   3 -17    6.21    0.68
  -2  -3  17    6.47    0.69
   3   3 -17    0.92    0.45
  -3   3 -17    1.21    0.43
   4   3 -17    3.57    0.79
  -4   3 -17    3.62    0.69
   0   4  17    1.15    0.35
   0   4 -17    1.87    0.35
   0   4 -17    2.13    0.26
   1   4 -17   11.88    0.95
  -1   4  17   10.33    0.73
   1   4 -17   11.99    0.65
  -1   4 -17   12.43    0.67
  -1   4 -17   12.18    0.77
   1   4  17   10.70    0.72
  -1   4 -17   11.75    0.61
   2   4 -17    4.88    0.74
  -2   4  17    4.80    0.55
  -2   4 -17    4.35    0.57
   3   4 -17    5.40    0.87
  -3   4 -17    4.40    0.64
   4   4 -17    0.66    0.46
  -4   4 -17    0.69    0.43
   0   5  17    1.04    0.32
   0   5 -17    0.32    0.23
  -1   5  17    0.44    0.28
   1   5 -17    0.72    0.23
   1   5 -17    0.43    0.42
  -1   5 -17    0.27    0.25
   1   5  17    0.29    0.27
  -1   5 -17    0.50    0.18
  -1   5 -17    0.53    0.24
   2   5 -17    2.91    0.64
  -2   5  17    3.03    0.47
  -2   5 -17    3.47    0.49
  -2   5 -17    2.78    0.47
   3   5 -17    0.12    0.39
  -3   5 -17    1.06    0.40
   4   5 -17    4.55    0.91
  -4   5 -17    2.22    0.56
   0   6  17   14.96    0.87
   0   6 -17   13.84    0.82
  -1   6  17    1.30    0.37
   1   6 -17    1.45    0.31
  -1   6 -17    1.66    0.29
   1   6  17    1.40    0.36
  -1   6 -17    1.95    0.39
  -1   6 -17    1.73    0.33
  -2   6  17    2.32    0.44
   2   6 -17    3.37    0.71
  -2   6 -17    3.05    0.51
  -2   6 -17    3.09    0.49
   3   6 -17    0.56    0.43
  -3   6 -17    0.16    0.31
   4   6 -17    1.18    0.58
  -4   6 -17    0.71    0.44
   0   7  17   -0.01    0.27
   0   7 -17    0.35    0.24
  -1   7  17    9.79    0.79
   1   7 -17    9.78    0.63
   1   7  17    9.30    0.73
  -1   7 -17    9.97    0.76
   2   7 -17    4.56    0.86
  -2   7 -17    5.24    0.66
  -2   7 -17    5.61    0.63
   2   7  17    4.80    0.49
   3   7 -17    1.55    0.61
  -3   7 -17    1.67    0.47
   0   8  17   -0.23    0.28
   0   8 -17    0.26    0.27
   1   8 -17    2.51    0.39
  -1   8  17    1.83    0.44
   1   8  17    2.41    0.46
  -1   8 -17    2.33    0.48
   2   8 -17    1.91    0.73
  -2   8 -17    1.38    0.42
  -2   8 -17    1.68    0.42
   2   8  17    1.63    0.35
   3   8 -17    2.54    0.79
  -3   8 -17    1.94    0.48
   0   9 -17    1.43    0.40
   0   9  17    1.22    0.40
  -1   9  17    3.71    0.60
   1   9 -17    3.52    0.45
   1   9  17    2.97    0.52
  -1   9 -17    3.41    0.56
   2   9 -17    0.89    0.70
  -2   9 -17    1.13    0.40
   0  10 -17    1.09    0.37
   0  10  17    1.18    0.43
   0   0 -18    6.60    0.42
   0   0 -18    6.94    0.52
   0   0  18    5.89    0.61
   1   0 -18   18.75    0.64
   1   0 -18   19.25    0.85
   1   0 -18   18.74    1.02
  -1   0  18   19.26    0.98
   2   0 -18    7.21    0.81
  -2   0  18    5.85    0.61
   3   0 -18    0.76    0.40
   4   0 -18    0.03    0.37
   0   1  18   14.04    0.84
   0   1 -18   14.98    0.81
   0  -1 -18   13.72    0.64
   0   1 -18   13.82    0.63
   1   1 -18    0.84    0.31
  -1   1  18    0.49    0.32
   1   1 -18    1.21    0.27
   1  -1 -18    1.29    0.28
   1  -1 -18    1.86    0.36
  -1   1 -18    1.37    0.26
   1  -1 -18    1.62    0.20
  -1  -1  18    0.73    0.35
  -2   1  18    1.35    0.36
   2   1 -18    1.46    0.42
  -2  -1  18    1.55    0.40
   2  -1 -18    1.21    0.37
   3   1 -18    3.79    0.69
   3  -1 -18    3.93    0.67
   4   1 -18    0.78    0.47
   4  -1 -18    0.50    0.39
   0   2 -18    0.90    0.29
   0   2 -18    0.82    0.27
   0   2  18    0.67    0.30
   0   2 -18    0.89    0.21
   0   2 -18    0.88    0.21
   1   2 -18    1.65    0.29
  -1   2  18    1.09    0.35
   1   2 -18    1.69    0.41
   1  -2 -18    1.57    0.20
  -1   2 -18    1.43    0.26
   1   2  18    1.76    0.38
  -1  -2  18    1.27    0.41
   2   2 -18   15.21    1.08
  -2   2  18   14.45    0.86
  -2  -2  18   16.34    0.98
   2  -2 -18   15.60    1.01
   3   2 -18    0.80    0.41
   3  -2 -18   -0.15    0.31
   4   2 -18    3.85    0.81
  -4   2 -18    3.53    0.69
   0   3 -18    1.99    0.36
   0   3  18    1.74    0.39
   0   3 -18    2.02    0.46
   0   3 -18    1.65    0.25
   1   3 -18    2.79    0.52
   1   3 -18    3.21    0.39
  -1   3  18    3.55    0.48
   1   3  18    4.05    0.49
  -1   3 -18    3.35    0.43
  -1   3 -18    2.81    0.35
  -1   3 -18    3.50    0.48
   1  -3 -18    3.80    0.32
  -2   3  18    7.66    0.69
   2   3 -18    7.71    0.88
  -2  -3  18    7.48    0.78
  -2   3 -18    6.21    0.68
   3   3 -18    3.47    0.71
  -3   3 -18    4.01    0.66
   4   3 -18    0.24    0.37
  -4   3 -18    0.68    0.45
   0   4 -18    6.29    0.60
   0   4  18    4.89    0.56
   0   4 -18    5.62    0.36
   1   4 -18    1.67    0.47
   1   4 -18    1.92    0.32
  -1   4  18    1.78    0.39
  -1   4 -18    1.94    0.34
  -1   4 -18    2.06    0.30
  -1   4 -18    2.22    0.41
   1   4  18    2.68    0.44
   2   4 -18    2.61    0.58
  -2   4  18    2.97    0.49
  -2   4 -18    2.32    0.46
   3   4 -18    0.75    0.40
  -3   4 -18    0.51    0.37
   4   4 -18   -0.29    0.37
  -4   4 -18    0.62    0.43
   0   5  18    0.02    0.26
   0   5 -18    0.03    0.20
   1   5 -18    1.16    0.47
  -1   5  18    1.52    0.37
   1   5 -18    0.94    0.26
  -1   5 -18    1.65    0.33
  -1   5 -18    1.46    0.36
  -1   5 -18    1.20    0.25
   2   5 -18    0.47    0.42
  -2   5  18    0.77    0.32
  -2   5 -18    0.64    0.32
  -2   5 -18    0.55    0.29
   3   5 -18    5.96    0.95
  -3   5 -18    6.12    0.76
   4   5 -18    1.58    0.62
  -4   5 -18    1.02    0.48
   0   6 -18    0.18    0.24
   0   6  18    0.31    0.30
   1   6 -18    0.05    0.19
   1   6 -18   -0.52    0.41
  -1   6  18    0.00    0.27
  -1   6 -18   -0.19    0.21
   1   6  18   -0.15    0.26
  -1   6 -18    0.12    0.22
   2   6 -18    5.28    0.87
  -2   6 -18    5.64    0.67
  -2   6 -18    5.51    0.63
   3   6 -18    2.21    0.66
  -3   6 -18    1.55    0.46
   0   7 -18    2.86    0.45
   0   7  18    2.90    0.51
   1   7 -18    0.92    0.28
  -1   7  18    1.52    0.42
   1   7  18    0.89    0.37
  -1   7 -18    2.18    0.45
   2   7 -18    3.79    0.79
  -2   7 -18    3.94    0.54
  -2   7 -18    2.70    0.54
  -3   7 -18    4.71    0.65
   0   8  18    2.40    0.50
   0   8 -18    2.09    0.43
  -1   8  18    9.12    0.89
   1   8 -18    8.22    0.62
  -1   8 -18    9.08    0.78
   1   8  18    9.34    0.76
   2   8 -18    2.29    0.76
  -2   8 -18    2.19    0.51
   2   8  18    2.54    0.41
  -2   8 -18    2.68    0.50
   0   9 -18    1.35    0.40
   0   9  18    1.41    0.44
  -1   9  18    1.84    0.48
   1   9 -18    1.57    0.33
  -1   9 -18    2.19    0.49
   1   9  18    1.34    0.41
   0   0 -19    0.26    0.18
   0   0 -19   -0.01    0.13
   0   0  19    0.03    0.31
   1   0 -19    3.31    0.28
  -1   0  19    3.27    0.51
   1   0 -19    3.79    0.53
   1   0 -19    3.12    0.40
  -2   0  19    0.05    0.31
   2   0 -19    0.38    0.31
   3   0 -19    1.06    0.43
   4   0 -19    2.56    0.68
   0   1 -19   12.65    0.75
   0   1  19   13.38    0.84
   0   1 -19   12.53    0.60
   1   1 -19   14.73    0.93
  -1   1  19   15.44    0.90
   1   1 -19   15.31    0.76
  -1  -1  19   14.89    0.93
   1  -1 -19   14.13    0.55
   1  -1 -19   14.39    0.86
   1  -1 -19   14.45    0.75
  -2   1  19    5.20    0.60
   2  -1 -19    5.90    0.73
  -2  -1  19    5.42    0.64
   3   1 -19    1.54    0.47
   3  -1 -19    1.17    0.43
   4   1 -19    2.34    0.65
   4  -1 -19    1.41    0.55
   0   2 -19   11.84    0.73
   0   2 -19   11.42    0.78
   0   2  19   11.03    0.79
   0   2 -19   11.73    0.58
   0   2 -19   11.57    0.55
  -1   2  19    8.02    0.73
   1   2 -19    8.72    0.56
   1   2 -19    8.80    0.76
  -1   2 -19    7.96    0.51
  -1  -2  19    8.21    0.76
   1  -2 -19    8.28    0.41
   1   2  19    7.77    0.66
  -2   2  19    0.23    0.27
   2   2 -19    0.88    0.38
  -2  -2  19    0.16    0.35
   3   2 -19    2.77    0.62
   4   2 -19    0.37    0.44
   0   3 -19    8.36    0.75
   0   3 -19    7.87    0.48
   0   3 -19    8.12    0.62
   0   3 -19    9.61    0.46
   0   3  19    7.01    0.68
  -1   3  19    4.99    0.58
   1   3 -19    4.53    0.47
   1   3 -19    4.84    0.66
   1  -3 -19    4.34    0.31
  -1   3 -19    5.53    0.54
  -1   3 -19    4.76    0.46
   1   3  19    5.17    0.58
  -1   3 -19    3.52    0.50
   2   3 -19    3.09    0.60
  -2   3  19    3.94    0.52
  -2   3 -19    2.93    0.51
   3   3 -19    5.75    0.88
  -3   3 -19    6.77    0.81
   4   3 -19    0.43    0.43
  -4   3 -19   -0.16    0.40
   0   4  19    9.37    0.73
   0   4 -19   10.44    0.70
   1   4 -19    2.60    0.38
  -1   4  19    3.08    0.49
   1   4 -19    2.69    0.54
   1  -4 -19    2.81    0.29
   1   4  19    3.08    0.48
  -1   4 -19    3.15    0.38
  -1   4 -19    2.87    0.41
  -2   4  19    8.08    0.74
   2   4 -19    7.14    0.88
  -2   4 -19    7.27    0.74
  -2   4 -19    7.69    0.74
   3   4 -19    2.11    0.62
  -3   4 -19    1.86    0.52
   4   4 -19    7.16    1.10
  -4   4 -19    5.14    0.84
   0   5 -19    1.22    0.33
   0   5  19    1.52    0.41
   1   5 -19    0.54    0.43
   1   5 -19    1.39    0.30
  -1   5  19    0.77    0.33
  -1   5 -19    1.36    0.32
  -1   5 -19    0.68    0.31
  -1   5 -19    0.95    0.24
   1   5  19    0.91    0.35
   2   5 -19    0.51    0.38
  -2   5 -19    0.26    0.31
  -2   5 -19    0.66    0.33
   3   5 -19    5.61    0.91
  -3   5 -19    6.12    0.76
   0   6 -19    0.56    0.26
   0   6  19   -0.15    0.29
   1   6 -19    8.31    0.60
  -1   6  19    8.87    0.82
   1   6 -19    8.40    0.99
   1   6  19    7.18    0.70
  -1   6 -19    9.11    0.59
  -1   6 -19    8.52    0.71
   2   6 -19    5.54    0.93
  -2   6 -19    5.64    0.71
  -2   6 -19    5.74    0.65
   3   6 -19    0.94    0.50
  -3   6 -19    0.95    0.41
   0   7  19    4.78    0.63
   0   7 -19    5.15    0.61
  -1   7  19    2.00    0.46
   1   7 -19    2.19    0.38
   1   7  19    2.30    0.47
  -1   7 -19    1.70    0.42
   2   7 -19    2.39    0.68
  -2   7 -19    1.73    0.46
  -2   7 -19    2.98    0.50
   3   7 -19    1.18    0.59
  -3   7 -19    2.03    0.48
   0   8 -19    0.72    0.32
   0   8  19    0.56    0.36
  -1   8  19    0.74    0.40
   1   8 -19    0.49    0.26
   1   8  19    0.62    0.37
  -1   8 -19    0.22    0.32
   2   8 -19    3.58    0.84
  -2   8 -19    4.62    0.68
   0   9  19    0.40    0.38
   0   9 -19    0.49    0.31
  -1   9  19    0.75    0.42
   1   9 -19    0.97    0.31
   1   9  19    0.94    0.41
  -1   9 -19    0.84    0.36
   0   0 -20    3.56    0.36
   0   0  20    4.46    0.58
   1   0 -20    3.09    0.27
   1   0 -20    2.07    0.35
   1   0 -20    3.40    0.49
  -1   0  20    2.85    0.51
   2   0 -20    7.83    0.89
   3   0 -20    0.44    0.36
   4   0 -20    2.38    0.65
   0   1  20    1.97    0.44
   0   1 -20    2.29    0.38
   0   1 -20    2.66    0.40
   0   1 -20    2.22    0.29
   1   1 -20    4.43    0.59
   1   1 -20    5.04    0.49
  -1   1  20    5.16    0.61
   1  -1 -20    4.24    0.47
   1  -1 -20    4.91    0.31
  -1  -1  20    4.44    0.59
   1  -1 -20    4.47    0.55
   2   1 -20    0.38    0.31
  -2   1  20    0.32    0.32
   2  -1 -20    0.81    0.35
   3   1 -20    1.19    0.46
   3  -1 -20   -0.04    0.27
   4   1 -20    1.11    0.52
   4  -1 -20    0.88    0.47
   0   2 -20    3.05    0.34
   0   2 -20    3.35    0.46
   0   2  20    2.99    0.49
   0   2 -20    2.63    0.41
   1   2 -20    0.49    0.22
   1   2 -20    0.47    0.28
  -1   2  20    0.24    0.32
   1   2  20    0.16    0.32
  -1   2 -20    0.47    0.28
   1  -2 -20    0.55    0.15
  -1  -2  20    0.45    0.38
  -1   2 -20    0.65    0.22
   2   2 -20    1.25    0.42
   3   2 -20    4.37    0.78
   4   2 -20    1.28    0.61
  -4   2 -20    1.47    0.58
   0   3  20    3.36    0.50
   0   3 -20    2.54    0.48
   0   3 -20    3.17    0.46
   0   3 -20    3.14    0.34
   1   3 -20    8.14    0.57
  -1   3  20    6.35    0.68
   1   3 -20    8.10    0.84
  -1   3 -20    6.91    0.50
  -1   3 -20    8.01    0.66
  -1   3 -20    7.04    0.62
   1  -3 -20    6.86    0.39
   1   3  20    7.87    0.72
   2   3 -20    1.33    0.47
  -2   3 -20    1.14    0.39
   3   3 -20    0.36    0.36
  -3   3 -20    0.75    0.45
   4   3 -20    1.24    0.55
  -4   3 -20    1.71    0.54
   0   4  20    5.21    0.62
   0   4 -20    5.46    0.59
   0   4 -20    5.48    0.71
   1   4 -20    1.70    0.48
  -1   4  20    1.61    0.41
   1   4 -20    1.85    0.34
  -1   4 -20    2.46    0.34
   1  -4 -20    2.65    0.28
   1   4  20    2.02    0.43
  -1   4 -20    2.15    0.42
  -1   4 -20    2.40    0.37
   2   4 -20    2.32    0.58
  -2   4 -20    2.18    0.45
  -2   4 -20    2.12    0.47
   3   4 -20    0.24    0.42
  -3   4 -20    1.05    0.43
   0   5 -20    1.00    0.33
   0   5  20    0.64    0.34
   1   5 -20    2.00    0.56
   1   5 -20    2.30    0.37
  -1   5  20    1.93    0.45
  -1   5 -20    3.67    0.53
   1   5  20    2.57    0.48
  -1   5 -20    3.21    0.43
   1  -5 -20    2.48    0.28
  -1   5 -20    2.61    0.36
   2   5 -20    5.38    0.86
  -2   5 -20    5.25    0.68
  -2   5 -20    5.77    0.66
   3   5 -20    0.29    0.40
  -3   5 -20    0.63    0.42
   0   6 -20    0.41    0.26
   0   6  20    0.04    0.33
   1   6 -20    0.98    0.53
   1   6 -20    1.15    0.30
  -1   6  20    1.63    0.45
  -1   6 -20    1.30    0.38
   1   6  20    1.17    0.41
   2   6 -20    0.08    0.43
  -2   6 -20    0.22    0.32
  -2   6 -20    0.22    0.32
   3   6 -20    3.51    0.81
  -3   6 -20    2.59    0.53
   0   7 -20    0.38    0.28
   0   7  20   -0.28    0.31
   1   7 -20    4.99    0.54
  -1   7  20    4.21    0.63
   1   7 -20    3.55    0.82
   1   7  20    5.91    0.66
  -1   7 -20    4.17    0.60
   2   7 -20    2.39    0.69
  -2   7 -20    1.49    0.45
  -2   7 -20    1.72    0.43
   0   8  20    9.70    0.91
   0   8 -20   10.75    0.80
  -1   8  20    0.32    0.36
   1   8 -20    0.06    0.22
  -1   8 -20    0.05    0.31
   1   8  20   -0.39    0.29
   0   0  21    0.43    0.34
   0   0 -21   -0.05    0.13
  -1   0  21    6.34    0.69
   1   0 -21    6.82    0.70
   1   0 -21    7.01    0.55
   2   0 -21    2.47    0.51
   3   0 -21    0.32    0.35
   4   0 -21    0.06    0.38
   0   1 -21    0.98    0.28
   0  -1 -21    0.67    0.20
   0   1 -21    0.50    0.19
   0   1  21    0.74    0.37
   1   1 -21    3.73    0.54
  -1   1  21    2.78    0.50
   1   1 -21    2.79    0.40
   1  -1 -21    3.87    0.50
  -1  -1  21    3.28    0.56
   1  -1 -21    3.01    0.28
   1  -1 -21    3.40    0.43
   2   1 -21    2.13    0.50
   2  -1 -21    1.96    0.48
   3   1 -21    3.75    0.74
   3  -1 -21    2.50    0.60
   4   1 -21   -0.07    0.38
   4  -1 -21   -0.34    0.33
   0   2  21    0.73    0.36
   0   2 -21    0.31    0.24
   0   2 -21    1.42    0.34
   0   2 -21    1.04    0.22
   1   2 -21    3.06    0.55
  -1   2  21    2.42    0.47
   1   2 -21    2.45    0.36
  -1   2 -21    2.11    0.41
  -1  -2  21    2.39    0.53
   1  -2 -21    2.23    0.25
  -1   2 -21    2.40    0.34
   2   2 -21    1.24    0.45
   3   2 -21    1.84    0.54
   4   2 -21    1.20    0.54
  -4   2 -21    1.10    0.47
   0   3  21    2.04    0.44
   0   3 -21    1.50    0.36
   0   3 -21    1.51    0.26
   0   3 -21    1.69    0.40
  -1   3  21   -0.15    0.29
   1   3 -21    0.40    0.32
   1   3 -21   -0.02    0.19
  -1   3 -21    0.13    0.16
   1  -3 -21    0.09    0.11
  -1   3 -21    0.00    0.24
   1   3  21   -0.40    0.27
  -1   3 -21    0.09    0.23
   2   3 -21    1.31    0.46
  -2   3 -21    2.13    0.46
   3   3 -21    0.67    0.44
  -3   3 -21    0.34    0.40
   0   4 -21    0.30    0.26
   0   4 -21   -0.65    0.30
   0   4  21   -0.07    0.29
   1   4 -21    2.71    0.56
  -1   4  21    3.02    0.53
   1   4 -21    2.69    0.40
  -1   4 -21    2.13    0.33
   1   4  21    2.91    0.50
  -1   4 -21    3.05    0.50
   1  -4 -21    2.51    0.27
   2   4 -21    1.82    0.55
  -2   4 -21    1.40    0.43
  -2   4 -21    1.86    0.45
   3   4 -21    5.96    0.93
  -3   4 -21    7.99    0.88
   0   5 -21    0.40    0.26
   0   5  21    0.00    0.31
   1   5 -21    3.18    0.63
  -1   5  21    3.44    0.57
   1   5 -21    2.72    0.40
   1  -5 -21    2.81    0.29
   1   5  21    2.25    0.48
  -1   5 -21    2.94    0.39
  -1   5 -21    3.20    0.53
   2   5 -21    3.27    0.69
  -2   5 -21    4.56    0.64
  -2   5 -21    5.19    0.63
   3   5 -21    1.84    0.62
  -3   5 -21    2.05    0.53
   0   6  21    4.83    0.66
   0   6 -21    4.63    0.59
   1   6 -21    1.20    0.32
  -1   6  21    1.06    0.42
   1   6 -21    1.11    0.57
  -1   6 -21    0.97    0.35
   1   6  21    1.26    0.43
   2   6 -21    4.56    0.83
  -2   6 -21    3.30    0.59
   0   7 -21    1.45    0.39
   0   7  21    1.00    0.45
   1   7 -21    2.01    0.38
  -1   7  21    1.82    0.51
   1   7 -21    1.48    0.64
   1   7  21    2.04    0.49
  -1   7 -21    2.00    0.46
   2   7 -21    1.72    0.66
  -2   7 -21    1.28    0.44
   0   8  21   -0.32    0.33
   0   8 -21    0.76    0.32
   1   8 -21   -0.52    0.59
  -1   8  21    0.46    0.41
   1   8 -21    0.05    0.24
   1   8  21    0.11    0.36
  -1   8 -21    0.38    0.32
   0   0 -22    1.94    0.30
   0   0  22    1.38    0.44
  -1   0  22    7.84    0.79
   1   0 -22    7.23    0.57
   2   0 -22    0.09    0.30
   3   0 -22    0.04    0.33
   0   1 -22    3.56    0.48
   0  -1 -22    2.90    0.35
   0   1  22    3.37    0.55
   0   1 -22    3.18    0.36
  -1   1  22    1.93    0.49
   1   1 -22    2.08    0.45
   1   1 -22    1.65    0.34
   1  -1 -22    1.65    0.34
   1  -1 -22    1.85    0.22
  -1   1 -22    1.32    0.27
  -1  -1  22    1.35    0.47
   2   1 -22    1.05    0.39
   2  -1 -22    1.11    0.40
   3   1 -22    1.05    0.47
   3  -1 -22    0.80    0.42
   0   2 -22    0.26    0.26
   0   2  22    0.49    0.37
   0   2 -22    1.38    0.26
   1   2 -22    0.35    0.21
  -1   2  22    0.05    0.33
   1   2 -22    0.73    0.33
   1  -2 -22    0.21    0.12
  -1   2 -22    0.64    0.21
  -1   2 -22    0.26    0.27
   2   2 -22    2.84    0.57
  -2   2 -22    3.31    0.60
   3   2 -22    1.81    0.57
  -3   2 -22    1.96    0.56
   0   3 -22    1.97    0.44
   0   3 -22    0.88    0.31
   0   3  22    1.35    0.43
   0   3 -22    1.51    0.25
   1   3 -22    1.31    0.31
  -1   3  22    1.97    0.48
   1   3 -22    2.44    0.50
  -1   3 -22    1.07    0.34
   1   3  22    1.18    0.41
  -1   3 -22    1.74    0.31
   1  -3 -22    1.47    0.21
   2   3 -22    3.43    0.67
  -2   3 -22    3.87    0.60
   3   3 -22    1.21    0.52
  -3   3 -22    1.50    0.49
   0   4 -22   -0.04    0.23
   0   4  22    0.00    0.32
   0   4 -22   -0.20    0.31
   1   4 -22    6.40    0.82
   1   4 -22    4.72    0.52
  -1   4  22    5.32    0.69
   1   4  22    5.83    0.67
  -1   4 -22    6.19    0.69
  -1   4 -22    5.67    0.53
   1  -4 -22    5.52    0.36
   2   4 -22    0.79    0.44
  -2   4 -22    0.55    0.37
  -2   4 -22    0.84    0.38
   3   4 -22    1.13    0.50
  -3   4 -22    0.63    0.44
   0   5 -22    2.21    0.44
   0   5  22    1.47    0.45
   0   5 -22    2.06    0.63
  -1   5  22    0.19    0.36
   1   5 -22    0.40    0.25
   1   5 -22    0.80    0.44
  -1   5 -22    0.65    0.24
   1   5  22    0.50    0.36
  -1   5 -22    0.93    0.35
   2   5 -22    4.21    0.76
  -2   5 -22    3.20    0.58
   0   6  22    0.06    0.38
   0   6 -22    0.26    0.27
   1   6 -22    3.93    0.77
  -1   6  22    1.82    0.50
   1   6 -22    2.88    0.44
   1   6  22    3.40    0.56
  -1   6 -22    2.75    0.50
   2   6 -22    2.94    0.71
  -2   6 -22    3.97    0.61
   0   7 -22    1.78    0.42
   0   7  22    1.34    0.47
   1   7 -22   -0.03    0.23
   1   7 -22    0.45    0.56
  -1   7  22   -0.62    0.29
   1   7  22   -0.30    0.33
  -1   7 -22    0.13    0.31
   0   0 -23   -0.05    0.14
  -1   0  23    0.18    0.38
   1   0 -23    0.41    0.23
   2   0 -23    0.96    0.42
   3   0 -23    0.06    0.35
   0   1 -23    6.28    0.46
   0  -1 -23    6.17    0.45
   0   1  23    6.80    0.76
   0   1 -23    5.92    0.63
   1   1 -23    0.25    0.22
  -1   1  23    0.26    0.38
   1  -1 -23    0.06    0.21
  -1  -1  23   -0.19    0.36
   1  -1 -23    0.31    0.14
  -1   1 -23    0.26    0.20
   2   1 -23    5.44    0.78
   3   1 -23    1.49    0.52
   3  -1 -23    0.72    0.48
   0   2 -23    2.06    0.41
   0  -2 -23    2.55    0.34
   0   2  23    2.49    0.51
   0   2 -23    2.18    0.31
   1   2 -23    7.05    0.57
   1   2 -23    8.52    0.88
  -1   2  23    6.18    0.73
   1  -2 -23    6.96    0.38
   1  -2 -23    6.20    0.61
  -1   2 -23    6.93    0.53
   2   2 -23    0.50    0.33
  -2   2 -23    1.01    0.42
   3   2 -23    0.62    0.39
  -3   2 -23    1.64    0.51
   0   3 -23    2.17    0.43
   0   3 -23    1.79    0.29
   0   3  23    1.64    0.47
   1   3 -23    4.22    0.49
  -1   3  23    3.23    0.59
   1   3 -23    4.37    0.66
   1  -3 -23    3.51    0.31
  -1   3 -23    2.15    0.35
  -1   3 -23    3.03    0.53
   2   3 -23    4.28    0.72
  -2   3 -23    4.85    0.67
   3   3 -23    0.83    0.43
  -3   3 -23    0.69    0.44
   0   4 -23    6.52    0.69
   0   4  23    6.03    0.72
   0   4 -23    7.87    0.84
  -1   4  23    0.27    0.37
   1   4 -23    0.48    0.26
   1   4 -23    0.58    0.35
   1   4  23    0.84    0.41
  -1   4 -23    0.63    0.24
  -1   4 -23    0.47    0.32
   1  -4 -23    0.35    0.14
   2   4 -23    4.11    0.76
  -2   4 -23    3.15    0.56
   0   5  23    0.40    0.38
   0   5 -23    0.84    0.48
   0   5 -23    0.89    0.34
   1   5 -23    3.40    0.67
  -1   5  23    2.61    0.60
   1   5 -23    2.83    0.43
  -1   5 -23    2.88    0.52
   1   5  23    2.44    0.51
  -1   5 -23    2.33    0.37
   2   5 -23    0.57    0.40
  -2   5 -23    0.33    0.31
   0   6  23    1.18    0.45
   0   6 -23    0.19    0.60
   0   6 -23    0.77    0.35
   1   6 -23    2.42    0.62
   1   6 -23    1.60    0.36
  -1   6  23    1.47    0.50
   1   6  23    1.64    0.47
  -1   6 -23    1.14    0.38
   0   7  23    1.12    0.48
   0   7 -23    1.27    0.39
   0   0 -24    1.08    0.25
   1   0 -24    0.60    0.27
  -1   0  24    0.49    0.45
   3   0 -24    0.39    0.41
   0   1 -24    2.83    0.48
   0   1  24    2.82    0.56
   0  -1 -24    3.07    0.37
   0   1 -24    2.67    0.35
   1   1 -24    0.42    0.26
  -1   1  24    0.65    0.45
   1  -1 -24    0.62    0.28
  -1   1 -24    0.26    0.21
  -1  -1  24    0.40    0.43
   3   1 -24    0.15    0.37
   0   2 -24    0.13    0.18
   0  -2 -24    0.13    0.17
   0   2  24   -0.04    0.36
   0   2 -24    0.47    0.31
   1   2 -24    0.50    0.26
  -1   2  24   -0.25    0.37
   1  -2 -24    0.40    0.25
   1  -2 -24    0.44    0.14
  -1   2 -24    0.01    0.25
  -1   2 -24    0.51    0.22
  -3   2 -24    1.24    0.53
   0   3 -24    0.29    0.27
   0   3 -24   -0.25    0.13
   0   3  24   -0.34    0.33
   1   3 -24    1.13    0.32
  -1   3  24    0.88    0.45
  -1   3 -24    1.45    0.40
  -1   3 -24    0.85    0.25
   1  -3 -24    0.80    0.17
   2   3 -24    2.58    0.59
  -2   3 -24    2.07    0.48
   0   4  24   -0.33    0.35
   0   4 -24    0.75    0.31
  -1   4  24   -0.62    0.33
   1   4 -24   -0.08    0.21
   1   4 -24    0.04    0.29
   1   4  24    0.03    0.35
  -1   4 -24    0.19    0.29
  -1   4 -24    0.18    0.21
   2   4 -24    3.17    0.68
  -2   4 -24    2.66    0.52
   0   5  24   -0.35    0.34
   0   5 -24   -0.27    0.23
  -1   5  24    1.20    0.49
   1   5 -24    1.71    0.56
   1   5 -24    2.38    0.41
  -1   5 -24    1.79    0.33
   1   5  24    2.41    0.54
  -1   5 -24    1.87    0.44
   0   6  24   -0.10    0.37
   0   6 -24    0.06    0.27
   0   0 -25   -0.01    0.24
   0   0 -25    0.19    0.17
  -1   0 -25    0.69    0.24
  -1   0  25    0.13    0.46
   1   0 -25    0.78    0.30
   0   1 -25    0.33    0.28
   0   1  25   -0.38    0.36
   0   1 -25   -0.10    0.15
   0  -1 -25    0.21    0.18
   1   1 -25    3.69    0.48
  -1   1  25    3.38    0.64
  -1   1 -25    3.68    0.45
   1  -1 -25    3.79    0.50
  -1  -1  25    3.56    0.67
   0   2 -25    6.00    0.67
   0   2 -25    6.15    0.47
   0   2  25    7.19    0.82
   0  -2 -25    5.21    0.48
  -1   2  25   -0.46    0.39
   1   2 -25    0.66    0.28
  -1   2 -25    0.10    0.21
   1  -2 -25    0.24    0.25
  -1   2 -25    0.11    0.30
   0   3  25    0.07    0.39
   0  -3 -25    0.07    0.17
   0   3 -25    0.61    0.32
  -1   3  25    1.34    0.50
   1   3 -25    1.14    0.33
  -1   3 -25    1.44    0.31
   1  -3 -25    1.53    0.35
  -1   3 -25    1.24    0.41
   2   3 -25    1.66    0.49
  -2   3 -25    0.80    0.39
   0   4  25   -0.19    0.38
   0   4 -25    0.34    0.30
  -1   4  25    0.36    0.45
   1   4 -25    1.14    0.34
  -1   4 -25    1.73    0.33
  -1   4 -25    1.63    0.44
   0   5  25    0.27    0.42
   0   5 -25    0.24    0.29
   0   0 -26    1.49    0.40
   0   0 -26    1.40    0.28
  -1   0 -26    4.36    0.48
  -1   0  26    4.77    0.76
   1   0 -26    4.93    0.55
   0  -1 -26    0.46    0.20
   0   1 -26    0.44    0.32
   0   1 -26    0.55    0.20
   1   1 -26    2.17    0.40
  -1   1  26    1.94    0.56
   1  -1 -26    1.68    0.36
  -1   1 -26    1.56    0.33
   0   2 -26    0.25    0.28
   0  -2 -26    0.26    0.18
   0   2  26    0.30    0.43
   0   2 -26    0.32    0.17
  -1   2  26   -0.77    0.37
   1   2 -26    0.22    0.25
  -1   2 -26    0.37    0.31
  -1   2 -26   -0.02    0.20
   1  -2 -26    0.16    0.25
   0  -3 -26    1.25    0.26
   0   3  26    0.53    0.45
   0   3 -26    0.84    0.36
   1   3 -26   -0.32    0.22
  -1   3  26   -0.39    0.41
  -1   3 -26    0.61    0.35
   1  -3 -26   -0.35    0.19
  -1   3 -26    0.46    0.23
   0   4  26    2.26    0.57
   0   4 -26    2.17    0.44
   0   0 -27   -0.08    0.25
   1   0 -27    0.67    0.29
  -1   0  27    0.21    0.50
   0   1 -27    0.29    0.32
  -1   1  27    0.72    0.53
   1   1 -27    1.07    0.32
   1  -1 -27    0.21    0.26
  -1   1 -27    0.63    0.34
   0   2  27    0.20    0.43
   0   2 -27    0.25    0.29
   0   0   0    0.00    0.00
;
_shelx_hkl_checksum     11910
_shelx_res_file
;
    shelx.res created by SHELXL-2014/6
TITL NDJ10_0m in P2(1)2(1)2(1) COLORLESS NEEDLE
CELL 0.71073 5.0464 9.9752 21.4701 90.000 90.000 90.000
ZERR 4.00 0.0004 0.0008 0.0017 0.000 0.000 0.000
LATT -1
SYMM x+1/2, -y+1/2, -z
SYMM -x, y+1/2, -z+1/2
SYMM -x+1/2, -y, z+1/2
SFAC C  H  N  O  S
UNIT 36  44  4  20  4
L.S. 40
ACTA
BOND $H
FMAP 2
PLAN 8
SIZE 0.40 0.20 0.18
CONF
HTAB
TEMP 23.000
EQIV $1 -x+2, y+1/2, -z+1/2
HTAB O1 O3_$1
HTAB O3 O5_$1
EQIV $2 x+1, y, z
HTAB N1 O4_$2
EQIV $3 x-1, y, z
EQIV $4 x+1/2, -y+1/2, -z
EQIV $5 x-1/2, -y+3/2, -z
HTAB C2 O2_$3
HTAB C6 O5_$4
HTAB C7 O2_$5
MPLA 3 S1 O4 O5
MPLA 5 O1 C1 O2 C2 N1
MPLA 6 C4 C5 C6 C7 C8 C9
MPLA 3 S1 O4 O5
MPLA 4 O1 C1 O2 C2
MPLA 6 C4 C5 C6 C7 C8 C9
WGHT    0.043200    0.105300
FVAR       0.24954
S1    5    0.688409    0.375005    0.127943    11.00000    0.03371    0.02908 =
         0.04594    0.00168   -0.00514   -0.00239
O1    4    0.786372    0.815422    0.202332    11.00000    0.06126    0.03267 =
         0.09325   -0.00280    0.01049    0.00457
H1    2    0.870801    0.885324    0.193894    11.00000   -1.50000
O2    4    1.119867    0.694931    0.164018    11.00000    0.05397    0.04413 =
         0.09724    0.01344    0.02834    0.00245
O3    4    0.970540    0.547395    0.302161    11.00000    0.08915    0.03421 =
         0.05140   -0.00625   -0.01815    0.00144
AFIX 147
H3    2    1.005864    0.606500    0.327373    11.00000   -1.50000
AFIX   0
O4    4    0.413541    0.381620    0.143709    11.00000    0.03495    0.05286 =
         0.06339    0.00457   -0.00195   -0.00874
O5    4    0.817848    0.247450    0.124765    11.00000    0.05900    0.02821 =
         0.06348    0.00150   -0.01178    0.00395
N1    3    0.846209    0.460036    0.179452    11.00000    0.03252    0.03524 =
         0.04276   -0.00303   -0.00887    0.00595
AFIX  43
H1A   2    0.998493    0.432314    0.191999    11.00000   -1.20000
AFIX   0
C1    1    0.904681    0.702921    0.187676    11.00000    0.04239    0.03486 =
         0.04440    0.00263   -0.00130    0.00682
C2    1    0.736938    0.583260    0.205429    11.00000    0.02999    0.03568 =
         0.04963   -0.00433   -0.00135    0.00402
AFIX  13
H2    2    0.558301    0.596214    0.188568    11.00000   -1.20000
AFIX   0
C3    1    0.717103    0.571230    0.276488    11.00000    0.05927    0.04269 =
         0.05691   -0.00853    0.02454   -0.00549
AFIX  23
H3A   2    0.644373    0.653318    0.293645    11.00000   -1.20000
H3B   2    0.599017    0.498099    0.287274    11.00000   -1.20000
AFIX   0
C4    1    0.731821    0.452633    0.054820    11.00000    0.03596    0.03305 =
         0.04046   -0.00510   -0.00640   -0.00149
C5    1    0.927523    0.407720    0.015556    11.00000    0.05884    0.05099 =
         0.05279   -0.00450    0.00063    0.01772
AFIX  43
H5    2    1.033794    0.335535    0.026851    11.00000   -1.20000
AFIX   0
C6    1    0.964483    0.471721   -0.041320    11.00000    0.08081    0.06940 =
         0.04569   -0.01100    0.01391    0.01088
AFIX  43
H6    2    1.098807    0.443592   -0.067942    11.00000   -1.20000
AFIX   0
C7    1    0.802793    0.576545   -0.058289    11.00000    0.08030    0.06247 =
         0.04000    0.00196   -0.00625   -0.00020
AFIX  43
H7    2    0.824990    0.618037   -0.096727    11.00000   -1.20000
AFIX   0
C8    1    0.610318    0.619286   -0.018640    11.00000    0.07087    0.05703 =
         0.05752    0.01064   -0.01127    0.01421
AFIX  43
H8    2    0.502843    0.690887   -0.030106    11.00000   -1.20000
AFIX   0
C9    1    0.571755    0.558115    0.038396    11.00000    0.04781    0.04974 =
         0.05596    0.00460    0.00261    0.01591
AFIX  43
H9    2    0.439545    0.587925    0.065207    11.00000   -1.20000
AFIX   0
HKLF 4 1 1 0 0 0 1 0 0 0 1
REM  NDJ10_0m in P2(1)2(1)2(1) COLORLESS NEEDLE
REM R1 =  0.0419 for    1978 Fo > 4sig(Fo)  and  0.0532 for all    2354 data
REM    149 parameters refined using      0 restraints
END
WGHT      0.0432      0.1054
REM Instructions for potential hydrogen bonds
HTAB O1 O3_$1
HTAB O3 O5_$1
HTAB N1 O4_$2
HTAB C2 O2_$3
REM Highest difference peak  0.205,  deepest hole -0.278,  1-sigma level  0.044
Q1    1   1.0565  0.4669  0.1629  11.00000  0.05    0.20
Q2    1   0.7438  0.4162  0.0860  11.00000  0.05    0.20
Q3    1   0.8061  0.4338  0.1455  11.00000  0.05    0.17
Q4    1   0.7993  0.7776  0.1606  11.00000  0.05    0.17
Q5    1   0.4326  0.2425  0.1117  11.00000  0.05    0.16
Q6    1   1.1235  0.6899  0.2090  11.00000  0.05    0.16
Q7    1   0.8121  0.8759  0.1621  11.00000  0.05    0.15
Q8    1   0.9902  0.4018  0.0242  11.00000  0.05    0.15
;
_shelx_res_checksum     69816
