# Supplementary material for: Crystal structure of 2-benzene­sulfon­amido-3-hy­droxy­propanoic acid
Source: Acta Crystallogr E Crystallogr Commun. 2015 Oct 31;71(Pt 11):o902–3. doi: 10.1107/S2056989015020149 (PMC4645086; doi:10.1107/S2056989015020149)
Supplement: Supplementary file 2 [file e-71-0o902-Isup2.hkl]

#
# h,k,l, Fc-squared, Fo-squared, sigma(Fo-squared), status flag
#
data_I
_shelx_title ' NDJ10_0m in P2(1)2(1)2(1) COLORLESS NEEDLE'
_shelx_refln_list_code          4
_shelx_F_calc_maximum      129.10
_exptl_crystal_F_000       512.00
_reflns_d_resolution_high  0.7798

loop_
 _space_group_symop_operation_xyz
 'x, y, z'
 'x+1/2, -y+1/2, -z'
 '-x, y+1/2, -z+1/2'
 '-x+1/2, -y, z+1/2'

_cell_length_a     5.0464
_cell_length_b     9.9752
_cell_length_c    21.4701
_cell_angle_alpha  90.000
_cell_angle_beta   90.000
_cell_angle_gamma  90.000

_shelx_F_squared_multiplier     1.000

loop_
 _refln_index_h
 _refln_index_k
 _refln_index_l
 _refln_F_squared_calc
 _refln_F_squared_meas
 _refln_F_squared_sigma
 _refln_observed_status
   2   0   0       1693.49       1685.19        49.62 o
   4   0   0          8.51          0.16         4.18 o
   6   0   0          2.22         -3.05         4.98 o
   1   1   0      16666.56      15342.78       341.58 o
   2   1   0        484.54        628.58        14.88 o
   3   1   0        109.70        120.96         5.69 o
   4   1   0        311.34        296.62        12.05 o
   5   1   0          9.65         13.72         4.69 o
   6   1   0         45.20         52.12         9.37 o
   0   2   0       3585.71       3798.83        91.21 o
   1   2   0        131.20        119.76         2.47 o
   2   2   0        348.08        356.50        33.40 o
   3   2   0        401.81        387.59        12.61 o
   4   2   0        130.52        135.81         8.85 o
   5   2   0         65.78         72.57         8.14 o
   6   2   0          1.37          3.87         4.43 o
   1   3   0        776.94        858.31        10.78 o
   2   3   0         28.35         40.07         3.93 o
   3   3   0         89.66         98.11        13.25 o
   4   3   0        759.25        720.25        20.67 o
   5   3   0         43.39         42.70         6.61 o
   6   3   0         22.34         19.38         5.82 o
   0   4   0       1780.11       1671.69        37.02 o
   1   4   0        897.45        942.74        14.14 o
   2   4   0        286.00        304.06         5.71 o
   3   4   0         47.98         59.40         3.91 o
   4   4   0          6.88         20.79         4.88 o
   5   4   0         61.71         62.80        10.12 o
   6   4   0          0.17         -0.74         4.09 o
   1   5   0       3070.58       3282.32        39.83 o
   2   5   0        586.70        585.26        13.79 o
   3   5   0        371.08        361.22         8.48 o
   4   5   0        418.62        413.17        15.18 o
   5   5   0          0.82          3.49         3.97 o
   0   6   0       1081.95       1204.72        34.69 o
   1   6   0         33.57         44.97         2.33 o
   2   6   0         78.42         93.14         7.55 o
   3   6   0        358.65        357.13         8.98 o
   4   6   0         11.19         13.97         5.22 o
   5   6   0        156.88        146.80        11.61 o
   1   7   0          0.21         -0.72         1.17 o
   2   7   0          0.49          1.28         2.89 o
   3   7   0         28.97         53.80        11.56 o
   4   7   0         79.98         86.07        10.60 o
   5   7   0         86.00        111.83        10.19 o
   0   8   0         10.66          3.05         3.85 o
   1   8   0         15.94         16.70         2.88 o
   2   8   0         42.70         37.74         6.58 o
   3   8   0         34.54         31.31         9.64 o
   4   8   0         27.44         17.83         8.51 o
   5   8   0          4.61          3.60         4.47 o
   1   9   0         13.26         19.19         2.66 o
   2   9   0          2.04          3.05         4.34 o
   3   9   0          6.94         17.99         9.15 o
   4   9   0         20.33         33.72        10.44 o
   0  10   0         13.04         22.48         5.78 o
   1  10   0         70.82         63.40         5.67 o
   2  10   0          5.18          3.05         4.66 o
   3  10   0        114.73        114.34        17.18 o
   4  10   0         21.33         33.88        10.92 o
   1  11   0        209.62        193.41        23.77 o
   2  11   0         34.61         36.45         8.03 o
   3  11   0          7.83         -7.39         9.31 o
   0  12   0        244.14        276.21        16.54 o
   1  12   0          0.01          3.12         2.93 o
   2  12   0          0.72          4.18         5.62 o
   1   0   1       1155.09       1089.15        22.02 o
   2   0   1          1.67         11.29         2.47 o
   3   0   1         27.00         17.29         4.26 o
   4   0   1        114.92        128.76        17.34 o
   5   0   1         96.27        102.43         9.44 o
   6   0   1         19.80         14.93         4.92 o
  -6   1   1         78.47         85.20         7.48 o
  -5   1   1        148.08        142.19        12.37 o
  -4   1   1        394.08        353.18        13.19 o
  -3   1   1        117.31        120.03         6.63 o
  -2   1   1        195.32        207.25         7.41 o
  -1   1   1        147.88        155.76         4.80 o
   1   1   1        141.93        159.32         3.84 o
   2   1   1        191.84        217.18        19.59 o
   3   1   1        117.15        122.44         7.65 o
   4   1   1        392.20        334.77        13.03 o
   5   1   1        144.15        154.82        11.49 o
   6   1   1         77.68         87.71        14.93 o
  -6   2   1         48.20         48.87         7.52 o
  -5   2   1         12.16         14.79         5.94 o
  -4   2   1         25.44         25.89         4.73 o
  -3   2   1        636.50        665.89        17.46 o
  -2   2   1        648.50        653.71        15.36 o
  -1   2   1        837.24        832.52         9.45 o
   0   2   1        650.57        657.01         8.83 o
   1   2   1        858.31        853.26        12.65 o
   2   2   1        647.56        660.55        15.54 o
   3   2   1        643.40        659.63        21.84 o
   4   2   1         25.34         25.38         4.88 o
   5   2   1         12.07          8.57         4.39 o
   6   2   1         49.00         30.96        10.36 o
  -6   3   1          8.80          8.38         4.55 o
  -5   3   1        115.94        108.09         9.80 o
  -4   3   1        353.77        363.66        13.64 o
  -3   3   1        188.52        196.07         8.64 o
  -2   3   1        652.75        637.96        20.01 o
  -1   3   1        288.43        291.36         4.32 o
   0   3   1       1186.73       1227.55        16.02 o
   1   3   1        302.74        307.27         4.37 o
   2   3   1        636.98        630.45        21.60 o
   3   3   1        188.52        188.31         8.69 o
   4   3   1        354.55        341.10        17.42 o
   5   3   1        118.00        124.62        10.34 o
   6   3   1          9.16          9.98         5.17 o
  -6   4   1         16.08         16.14         5.56 o
  -5   4   1         56.18         64.94         7.91 o
  -4   4   1        692.97        704.85        26.90 o
  -3   4   1        695.61        629.47        12.88 o
  -2   4   1        377.65        397.97         6.90 o
  -1   4   1       1485.52       1627.18        29.45 o
   0   4   1        145.52        144.79         3.59 o
   1   4   1       1484.29       1615.94        20.04 o
   2   4   1        383.66        407.73         6.98 o
   3   4   1        697.36        657.03        13.12 o
   4   4   1        707.10        680.21        20.30 o
   5   4   1         57.08         70.18        11.40 o
   6   4   1         16.74         28.39         6.67 o
  -5   5   1         10.66         18.45         7.23 o
  -4   5   1        103.77        127.43        23.69 o
  -3   5   1        130.41        130.20         6.05 o
  -2   5   1          5.01          3.32         1.76 o
  -1   5   1        526.67        546.28         8.90 o
   0   5   1        157.80        186.31         6.25 o
   1   5   1        510.45        524.76         8.25 o
   2   5   1          6.14          6.44         1.41 o
   3   5   1        129.68        121.57         8.07 o
   4   5   1        105.13        117.45         9.57 o
   5   5   1         11.85          8.64         6.66 o
  -5   6   1          8.90         13.87         5.05 o
  -4   6   1         21.27         22.81         5.01 o
  -3   6   1         88.17         79.23        12.45 o
  -2   6   1        112.10        110.80         7.87 o
  -1   6   1         14.10         17.73         1.63 o
   0   6   1       2000.90       1953.58        37.07 o
   1   6   1         17.73         22.17         1.72 o
   2   6   1        117.31        113.02         5.79 o
   3   6   1         90.62         90.69        11.02 o
   4   6   1         21.30         25.76         5.26 o
   5   6   1          8.84          6.64         4.30 o
  -5   7   1         10.89         13.67         4.70 o
  -4   7   1         33.02         42.89         7.15 o
  -3   7   1        180.74        210.69        17.34 o
  -2   7   1         47.56         54.28         6.74 o
  -1   7   1        267.95        281.99         5.95 o
   0   7   1        269.81        250.45         8.63 o
   1   7   1        270.22        270.31         5.90 o
   2   7   1         48.68         48.82         6.42 o
   3   7   1        179.91        164.63         9.13 o
   4   7   1         30.87         25.92         5.48 o
   5   7   1         10.57          5.44         7.95 o
  -5   8   1          5.25         14.29         9.15 o
  -4   8   1        103.48        102.61        15.74 o
  -3   8   1         95.64        105.67        15.26 o
  -2   8   1        121.90        106.95        10.12 o
  -1   8   1        442.24        426.02         9.29 o
   0   8   1        110.15         99.17         6.30 o
   1   8   1        438.93        415.63         9.24 o
   2   8   1        127.33         93.78         9.80 o
   3   8   1         93.59        104.54        14.93 o
   4   8   1        103.13         96.57        15.34 o
   5   8   1          5.04          4.28         4.16 o
  -4   9   1         41.38         40.47        12.04 o
  -3   9   1        182.71        201.54        21.36 o
  -2   9   1        134.56        111.61        11.08 o
  -1   9   1        567.90        552.51        11.54 o
   0   9   1        725.60        677.04        17.77 o
   1   9   1        571.74        556.37        11.54 o
   2   9   1        131.46        135.86        11.56 o
   3   9   1        185.36        221.13        22.00 o
   4   9   1         41.45         65.04        12.85 o
  -4  10   1         12.33         19.59        10.28 o
  -3  10   1         27.17         30.35        11.88 o
  -2  10   1         76.77         74.51        10.12 o
  -1  10   1         97.20         91.11         6.54 o
   0  10   1        263.05        267.78        10.50 o
   1  10   1         98.16         82.04         6.31 o
   2  10   1         77.16         78.21        10.28 o
   3  10   1         27.14         33.24        12.20 o
   4  10   1         12.36         30.35        10.60 o
  -3  11   1         28.52         29.07        13.17 o
  -2  11   1          5.98          1.61         4.98 o
  -1  11   1         79.83         83.99         9.31 o
   0  11   1         22.02         25.05         4.36 o
   1  11   1         81.63         79.97         6.52 o
   2  11   1          6.90         15.58         6.42 o
   3  11   1         27.74         26.18        12.69 o
  -2  12   1         52.25         53.96         9.64 o
  -1  12   1          3.26          4.13         3.00 o
   0  12   1         17.60         20.00         4.37 o
   1  12   1          3.59          1.77         3.01 o
   2  12   1         51.51         63.59        10.28 o
   1   0   2       6658.10       6408.40       175.06 o
   2   0   2        907.87        973.41        22.30 o
   3   0   2       1461.14       1590.05        35.92 o
   4   0   2          0.84          2.42         2.21 o
   5   0   2         37.12         23.08         5.14 o
   6   0   2          2.91          3.05         3.82 o
  -6   1   2          1.33         11.04         4.63 o
  -5   1   2         18.93         26.21         6.18 o
  -4   1   2         96.52         98.80         7.89 o
  -3   1   2        491.56        496.08        14.35 o
  -2   1   2        705.34        696.65        16.01 o
  -1   1   2       1366.83       1344.82        18.09 o
   0   1   2       4820.18       5064.31        85.05 o
   1   1   2       1374.09       1370.05        18.14 o
   2   1   2        697.08        706.44        17.41 o
   3   1   2        479.68        510.40        18.31 o
   4   1   2         95.97         97.50         6.99 o
   5   1   2         21.47         27.81         5.56 o
   6   1   2          1.31          9.32         8.59 o
  -6   2   2         64.52         86.39        29.15 o
  -5   2   2        131.13        111.09        10.04 o
  -4   2   2        552.85        515.41        16.55 o
  -3   2   2        240.09        239.75        10.44 o
  -2   2   2         89.54        103.98         5.31 o
  -1   2   2       2687.67       2835.64        29.53 o
   0   2   2       1314.21       1378.32        15.27 o
   1   2   2       2689.15       2836.20        33.55 o
   2   2   2         90.46        107.97         5.49 o
   3   2   2        239.26        235.84        17.10 o
   4   2   2        551.59        529.55        16.91 o
   5   2   2        130.78        132.75        17.10 o
   6   2   2         66.38         63.27         8.38 o
  -6   3   2          5.30          5.79         4.66 o
  -5   3   2        108.40        114.10        10.68 o
  -4   3   2        261.78        225.29        10.69 o
  -3   3   2        445.40        430.84        13.47 o
  -2   3   2        101.57        112.12         5.60 o
  -1   3   2        608.58        606.18         8.42 o
   0   3   2       2848.79       2812.04        30.54 o
   1   3   2        596.65        601.71         7.56 o
   2   3   2        104.14         99.50         6.18 o
   3   3   2        445.34        430.27        13.48 o
   4   3   2        261.75        263.64        11.61 o
   5   3   2        110.99        125.74        10.68 o
   6   3   2          5.91          6.14         4.46 o
  -6   4   2          0.36          5.54         4.66 o
  -5   4   2         12.19          8.66         8.83 o
  -4   4   2         78.66        100.59         8.64 o
  -3   4   2        542.73        552.98        11.67 o
  -2   4   2        105.43        105.60         3.07 o
  -1   4   2        215.48        233.35         6.38 o
   0   4   2        114.30        124.19         3.37 o
   1   4   2        236.88        249.63         4.39 o
   2   4   2        105.97        100.96         3.18 o
   3   4   2        533.37        548.89        15.93 o
   4   4   2         78.78         93.06         9.23 o
   5   4   2         12.90         11.11         4.48 o
   6   4   2          0.36          8.72         4.92 o
  -5   5   2         78.01         78.41         8.99 o
  -4   5   2        258.88        224.17        18.07 o
  -3   5   2        980.98       1002.89        14.87 o
  -2   5   2        206.85        215.03         9.96 o
  -1   5   2       1519.48       1552.29        20.04 o
   0   5   2        649.29        651.25        14.48 o
   1   5   2       1518.59       1558.04        20.05 o
   2   5   2        203.83        228.08         5.92 o
   3   5   2        965.17        980.80        27.23 o
   4   5   2        259.12        218.89        10.97 o
   5   5   2         76.80         86.24         8.94 o
  -5   6   2          8.51          4.16         4.04 o
  -4   6   2        436.11        411.96        15.27 o
  -3   6   2        183.88        166.40        11.16 o
  -2   6   2        449.48        468.27        17.34 o
  -1   6   2        165.94        164.54         4.05 o
   0   6   2        102.30        104.30         5.39 o
   1   6   2        166.14        164.04         5.12 o
   2   6   2        447.33        451.92        12.38 o
   3   6   2        184.31        174.03         6.05 o
   4   6   2        429.72        378.44        14.95 o
   5   6   2          8.67          3.72         4.07 o
  -5   7   2          9.22          3.50         4.13 o
  -4   7   2         13.93          7.76         5.70 o
  -3   7   2         27.03         41.27         9.96 o
  -2   7   2        134.43        134.25         9.47 o
  -1   7   2         55.79         55.97         2.91 o
   0   7   2        150.03        134.02         6.41 o
   1   7   2         54.72         59.17         2.92 o
   2   7   2        135.86        123.17         9.31 o
   3   7   2         25.26         29.09         4.99 o
   4   7   2         13.99         16.41         4.75 o
   5   7   2          9.11          9.14         5.70 o
  -5   8   2         50.46         67.93        13.97 o
  -4   8   2          0.18         10.92         7.23 o
  -3   8   2         86.25         92.50        14.93 o
  -2   8   2         23.56         19.75         5.14 o
  -1   8   2        349.91        338.22         8.13 o
   0   8   2        259.32        224.67         6.80 o
   1   8   2        351.90        346.37        11.85 o
   2   8   2         23.41         22.00         5.62 o
   3   8   2         88.08         95.07        14.45 o
   4   8   2          0.18          3.98         3.97 o
   5   8   2         51.32         67.18         8.39 o
  -4   9   2          4.15          8.99         8.83 o
  -3   9   2         12.26         13.49         9.64 o
  -2   9   2         14.54         15.26         5.30 o
  -1   9   2          6.67          3.71         2.02 o
   0   9   2        300.48        302.17        11.13 o
   1   9   2          6.40          1.85         2.67 o
   2   9   2         15.17         12.59         2.48 o
   3   9   2         10.64         10.12         8.35 o
   4   9   2          4.18         26.66         9.64 o
  -3  10   2          7.33          2.41         9.47 o
  -2  10   2        129.56        150.79        12.69 o
  -1  10   2         64.07         58.39         5.38 o
   0  10   2         15.63         10.52         3.46 o
   1  10   2         64.04         51.65         5.28 o
   2  10   2        126.39        132.32        13.01 o
   3  10   2          7.38         -2.89         8.03 o
  -3  11   2         97.94        100.53        17.34 o
  -2  11   2         90.44        101.17        12.04 o
  -1  11   2        123.84        133.73        14.45 o
   0  11   2        111.43        110.67         7.89 o
   1  11   2        123.59        127.10         7.83 o
   2  11   2         91.27        106.47        12.37 o
   3  11   2         96.52         93.46        16.54 o
  -2  12   2         27.71         35.81         8.19 o
  -1  12   2         62.43         59.96         5.90 o
   0  12   2          1.34          1.64         3.11 o
   1  12   2         62.97         52.48         5.74 o
   2  12   2         27.72         45.61         8.99 o
   1   0   3       3287.47       3218.01        43.44 o
   2   0   3        356.83        400.75        11.72 o
   3   0   3        124.43        167.13        12.20 o
   4   0   3         82.34         77.55         8.75 o
   5   0   3         64.37         64.54         7.42 o
   6   0   3         33.57         35.42         6.17 o
  -6   1   3         58.11         56.21        10.20 o
  -5   1   3         76.31         83.37        12.28 o
  -4   1   3         69.26         77.48         7.05 o
  -3   1   3        342.21        363.62        11.73 o
  -2   1   3        281.71        276.53         8.99 o
  -1   1   3       7454.40       7303.32        79.63 o
   0   1   3        407.98        361.70        24.73 o
   1   1   3       7445.93       7372.04       102.30 o
   2   1   3        276.25        298.65        11.56 o
   3   1   3        328.65        357.00        12.92 o
   4   1   3         68.92         83.26         8.12 o
   5   1   3         75.55         88.31         6.89 o
   6   1   3         57.60         63.87         7.75 o
  -6   2   3         15.31         17.37         5.70 o
  -5   2   3        129.87        127.32        10.32 o
  -4   2   3         19.95         25.31         5.70 o
  -3   2   3        152.28        176.57         8.06 o
  -2   2   3        802.60        769.66        17.28 o
  -1   2   3       3856.13       3773.03        50.52 o
   0   2   3       7534.42       7757.31        73.16 o
   1   2   3       3815.72       3743.54        43.90 o
   2   2   3        801.68        773.08        17.52 o
   3   2   3        152.44        173.41         9.88 o
   4   2   3         19.84         19.26         4.48 o
   5   2   3        130.45        152.94        11.45 o
   6   2   3         14.23         20.10         4.47 o
  -6   3   3         11.42         13.71         4.90 o
  -5   3   3        106.85        118.93         9.95 o
  -4   3   3        220.92        211.63        12.04 o
  -3   3   3        777.04        778.32        19.52 o
  -2   3   3         37.92         49.72         4.60 o
  -1   3   3       1333.02       1326.42        16.97 o
   0   3   3       5436.36       5343.59        51.04 o
   1   3   3       1348.97       1334.74        13.36 o
   2   3   3         39.21         49.89         2.72 o
   3   3   3        786.01        773.32        19.76 o
   4   3   3        227.30        233.81        10.99 o
   5   3   3        109.31        124.55        10.49 o
   6   3   3         11.87         10.64         5.22 o
  -6   4   3         35.76         42.06         7.87 o
  -5   4   3         72.88         64.06         7.83 o
  -4   4   3        574.71        593.33        18.10 o
  -3   4   3        523.72        520.88        11.14 o
  -2   4   3        920.42        919.43        16.28 o
  -1   4   3        174.36        179.76         7.07 o
   0   4   3       1464.64       1632.04        16.97 o
   1   4   3        179.14        184.04         3.22 o
   2   4   3        942.08        953.89        14.98 o
   3   4   3        530.66        504.22        15.28 o
   4   4   3        584.41        559.55        29.15 o
   5   4   3         74.86         73.47         8.43 o
   6   4   3         36.47         35.91         6.92 o
  -5   5   3         22.02         24.10         5.48 o
  -4   5   3        159.26        165.90         9.98 o
  -3   5   3        281.25        277.28         9.94 o
  -2   5   3         26.92         36.13         4.50 o
  -1   5   3        973.36       1047.82        24.11 o
   0   5   3        133.80        141.68         5.54 o
   1   5   3        996.36       1081.12        14.45 o
   2   5   3         28.53         33.11         2.43 o
   3   5   3        289.17        291.62         6.50 o
   4   5   3        160.54        157.80        18.79 o
   5   5   3         23.80         27.90         5.85 o
  -5   6   3         17.51         25.23         5.58 o
  -4   6   3         16.69         19.60         4.82 o
  -3   6   3        203.71        203.14        16.70 o
  -2   6   3         64.05         66.00         6.74 o
  -1   6   3          4.76          3.69         1.13 o
   0   6   3        537.09        545.03        10.44 o
   1   6   3          6.51          8.42         1.26 o
   2   6   3         61.99         64.12         5.00 o
   3   6   3        205.52        191.61         8.30 o
   4   6   3         16.69         17.96         6.58 o
   5   6   3         16.72         17.76         5.27 o
  -5   7   3         14.38         27.52        10.28 o
  -4   7   3         88.92         79.65        14.13 o
  -3   7   3        105.93        116.59        15.74 o
  -2   7   3        252.58        256.14        13.01 o
  -1   7   3        242.84        247.74         5.63 o
   0   7   3        894.74        868.73        15.30 o
   1   7   3        239.46        246.72         5.55 o
   2   7   3        247.22        242.81        13.17 o
   3   7   3        104.09        112.94        11.40 o
   4   7   3         89.69         93.09         8.68 o
   5   7   3         13.35         25.72        10.92 o
  -4   8   3        121.81        152.08        19.11 o
  -3   8   3         41.23         32.92        10.92 o
  -2   8   3          7.56          5.94         4.01 o
  -1   8   3         73.65         63.42         4.31 o
   0   8   3         64.70         70.73         4.27 o
   1   8   3         76.06         66.89         3.99 o
   2   8   3          7.98         10.28         4.50 o
   3   8   3         38.51         44.64        10.44 o
   4   8   3        121.40        136.51        19.83 o
   5   8   3         18.24         23.12         7.55 o
  -4   9   3         63.91         86.23        16.06 o
  -3   9   3         91.82        124.13        17.50 o
  -2   9   3         70.78         72.75         8.99 o
  -1   9   3         18.72         12.95         2.45 o
   0   9   3       1218.77       1191.15        34.85 o
   1   9   3         20.17         22.17         2.77 o
   2   9   3         73.03         57.23         5.70 o
   3   9   3         92.82        107.43        15.58 o
   4   9   3         62.61         88.16        14.77 o
  -3  10   3         23.83         17.02        11.40 o
  -2  10   3         33.53         41.11         7.71 o
  -1  10   3         55.37         56.43         8.35 o
   0  10   3         71.01         55.94         5.56 o
   1  10   3         56.84         50.42         5.30 o
   2  10   3         35.55         33.88         7.55 o
   3  10   3         23.14         26.02        10.28 o
  -3  11   3          3.39         -1.12        10.44 o
  -2  11   3         51.18         57.33         9.47 o
  -1  11   3          6.16          4.66         3.01 o
   0  11   3          0.16         -0.40         2.73 o
   1  11   3          5.31          7.69         3.23 o
   2  11   3         52.28         58.61         9.64 o
   3  11   3          2.79         -4.98         8.99 o
  -2  12   3         12.78         10.44         6.10 o
  -1  12   3         53.56         53.45         5.62 o
   0  12   3         11.43         11.08         3.68 o
   1  12   3         53.48         65.35         7.55 o
   2  12   3         11.72         24.89         7.55 o
   0   0   4        332.53        332.21        16.66 o
   1   0   4       1034.94       1031.48        13.35 o
   2   0   4       1001.23       1014.88        20.95 o
   3   0   4        251.48        223.27         8.81 o
   4   0   4        146.49        127.63        15.82 o
   5   0   4         26.38         20.65         5.09 o
   6   0   4         72.57         75.38         8.21 o
  -6   1   4         35.73         41.12         6.94 o
  -5   1   4        131.87        121.61         9.77 o
  -4   1   4        239.19        230.40        10.34 o
  -3   1   4        770.91        795.34        19.29 o
  -2   1   4         80.46         82.91         4.47 o
  -1   1   4       1175.71       1262.70        14.29 o
   0   1   4        236.68        231.02         3.31 o
   1   1   4       1138.54       1231.14        14.27 o
   2   1   4         74.15         84.66         7.23 o
   3   1   4        766.65        777.93        22.48 o
   4   1   4        248.30        236.18        11.70 o
   5   1   4        130.49        120.39         9.29 o
   6   1   4         36.64         32.45         6.01 o
  -6   2   4          1.39          9.75         4.40 o
  -5   2   4        133.24        139.37        10.63 o
  -4   2   4          7.25          3.05         8.59 o
  -3   2   4        984.66        931.51        24.89 o
  -2   2   4        259.30        290.92         8.75 o
  -1   2   4       5208.56       5358.93       126.06 o
   0   2   4       4202.52       4398.85        35.90 o
   1   2   4       5213.23       5260.83        50.81 o
   2   2   4        258.99        293.55        23.69 o
   3   2   4        987.59        930.53        22.39 o
   4   2   4          7.04         11.73         3.97 o
   5   2   4        140.38        140.55        18.95 o
   6   2   4          1.37          4.84         4.17 o
  -6   3   4         67.05         74.01        16.30 o
  -5   3   4          3.45          4.50         3.75 o
  -4   3   4        328.12        315.30        12.38 o
  -3   3   4        409.00        395.37        12.45 o
  -2   3   4       1743.40       1784.28        22.41 o
  -1   3   4        925.12        896.03        11.85 o
   0   3   4        391.52        400.31         5.11 o
   1   3   4        900.51        864.93         9.29 o
   2   3   4       1732.46       1763.13        27.16 o
   3   3   4        407.16        385.32        12.76 o
   4   3   4        325.63        319.92        12.88 o
   5   3   4          3.82          3.34         3.91 o
   6   3   4         68.68         66.54         8.79 o
  -6   4   4         15.44         19.76         5.26 o
  -5   4   4          1.93         12.56         4.47 o
  -4   4   4         13.13         15.76         4.57 o
  -3   4   4         99.62         97.17        11.77 o
  -2   4   4         27.68         25.69         6.10 o
  -1   4   4         77.08         75.11         3.63 o
   0   4   4        337.60        280.61         4.94 o
   1   4   4         76.64         77.56         2.17 o
   2   4   4         27.76         23.43         1.84 o
   3   4   4         99.69         94.46         7.18 o
   4   4   4         13.12         16.27         6.02 o
   5   4   4          1.88          0.24         3.80 o
   6   4   4         15.28         19.88         6.01 o
  -5   5   4         55.75         56.90        12.93 o
  -4   5   4        455.72        461.28        15.65 o
  -3   5   4        110.34         99.58         7.45 o
  -2   5   4        529.51        549.53        18.31 o
  -1   5   4        482.31        484.74        11.26 o
   0   5   4          1.45         -1.15         1.15 o
   1   5   4        461.34        469.73         6.86 o
   2   5   4        517.73        539.89         9.30 o
   3   5   4        109.67        108.73         4.33 o
   4   5   4        448.52        404.25        15.31 o
   5   5   4         56.45         71.04         8.83 o
  -5   6   4         42.15         51.29        13.33 o
  -4   6   4         81.84         87.98         8.17 o
  -3   6   4        345.28        335.79        21.36 o
  -2   6   4         88.79         91.05         7.55 o
  -1   6   4        280.81        279.59         6.87 o
   0   6   4          2.14          5.40         1.68 o
   1   6   4        281.76        274.23         5.56 o
   2   6   4         89.25         93.16         4.14 o
   3   6   4        341.51        325.72        12.35 o
   4   6   4         82.05         87.44         8.59 o
   5   6   4         42.33         47.00         8.03 o
  -5   7   4          3.26          5.78         7.39 o
  -4   7   4         84.38        118.51        17.50 o
  -3   7   4         57.58         43.52        10.76 o
  -2   7   4        121.15        118.83         9.15 o
  -1   7   4        591.33        601.98        10.03 o
   0   7   4          0.02         -1.42         1.42 o
   1   7   4        597.46        613.28        10.03 o
   2   7   4        118.49        114.34         9.31 o
   3   7   4         56.86         57.30         6.64 o
   4   7   4         86.62        107.87        18.87 o
   5   7   4          2.99          3.83         4.05 o
  -4   8   4         16.15         29.39        10.28 o
  -3   8   4         17.51         15.42         8.83 o
  -2   8   4        394.70        391.19        17.66 o
  -1   8   4         39.62         39.67         3.18 o
   0   8   4       1482.77       1492.57        24.33 o
   1   8   4         39.20         39.74         5.73 o
   2   8   4        401.25        389.70        13.09 o
   3   8   4         17.50         20.55         4.93 o
   4   8   4         16.13         21.62         5.21 o
  -4   9   4         43.39         65.52        13.81 o
  -3   9   4         79.37         65.20        13.65 o
  -2   9   4         11.77          2.73         4.01 o
  -1   9   4        241.88        234.65         6.91 o
   0   9   4        285.94        253.50        16.94 o
   1   9   4        250.80        245.38         7.00 o
   2   9   4         12.27         13.48         2.77 o
   3   9   4         80.84         90.57        14.45 o
   4   9   4         41.78         62.95        13.01 o
  -3  10   4         87.06        122.85        18.79 o
  -2  10   4         28.93         24.09         6.58 o
  -1  10   4         74.69         75.70        10.84 o
   0  10   4          9.38          6.73         4.50 o
   1  10   4         72.54         67.12         6.04 o
   2  10   4         28.51         20.86         5.46 o
   3  10   4         85.19         92.18        14.77 o
  -3  11   4          5.58         -9.31         9.96 o
  -2  11   4         33.26         31.64         8.03 o
  -1  11   4         65.32         60.46         5.75 o
   0  11   4         10.44          7.42         3.35 o
   1  11   4         65.83         51.03         5.59 o
   2  11   4         33.48         33.01         4.82 o
   3  11   4          5.65          5.30         9.80 o
  -2  12   4         41.72         31.96         8.03 o
  -1  12   4          9.31          6.24         3.27 o
   0  12   4        102.95        101.05         7.83 o
   1  12   4          9.15          9.00         3.50 o
   2  12   4         40.50         41.75         8.99 o
   1   0   5        755.88        799.75         9.33 o
   2   0   5        275.02        251.22        11.24 o
   3   0   5          0.52          2.46         2.12 o
   4   0   5        241.73        239.99        21.52 o
   5   0   5         10.19         10.79         3.98 o
   6   0   5         20.60         29.39         5.00 o
  -6   1   5          0.16          2.90         9.47 o
  -5   1   5         63.03         63.46        12.53 o
  -4   1   5        107.03        106.30         8.02 o
  -3   1   5        489.62        534.43        15.10 o
  -2   1   5       1392.44       1401.16        29.31 o
  -1   1   5       1162.64       1148.53        17.87 o
   0   1   5       6747.52       6644.96        69.48 o
   1   1   5       1168.29       1149.23        15.03 o
   2   1   5       1363.22       1390.25        29.69 o
   3   1   5        489.94        533.26        16.23 o
   4   1   5        109.09        104.76        11.26 o
   5   1   5         61.29         54.77         6.72 o
   6   1   5          0.14          5.47         4.39 o
  -6   2   5         17.28         16.84         5.28 o
  -5   2   5         18.23         27.26         5.25 o
  -4   2   5         66.12         68.09         8.11 o
  -3   2   5         70.47         81.09         6.12 o
  -2   2   5        117.68        114.29         3.58 o
  -1   2   5        186.25        210.06         3.82 o
   0   2   5       1108.00       1104.88        10.38 o
   1   2   5        173.51        194.73         3.07 o
   2   2   5        111.21        105.42         5.51 o
   3   2   5         71.99         94.36        13.33 o
   4   2   5         66.18         69.33        10.20 o
   5   2   5         18.99         19.36         5.24 o
   6   2   5         16.80         27.33         5.60 o
  -6   3   5         12.93         17.97         5.26 o
  -5   3   5         13.79         14.17         4.50 o
  -4   3   5        159.78        188.05        12.37 o
  -3   3   5         49.26         61.33        18.71 o
  -2   3   5        933.79        893.21        15.30 o
  -1   3   5        354.23        390.46         6.41 o
   0   3   5       1495.48       1533.86        15.83 o
   1   3   5        369.81        417.03         5.81 o
   2   3   5        928.64        902.21        15.42 o
   3   3   5         45.85         50.00         5.39 o
   4   3   5        161.55        170.10        13.01 o
   5   3   5         14.92          9.52         5.70 o
   6   3   5         13.82         17.36         6.08 o
  -6   4   5         29.67         34.14         6.59 o
  -5   4   5         36.79         40.55         6.58 o
  -4   4   5        266.76        241.63        10.78 o
  -3   4   5        660.64        630.74        17.06 o
  -2   4   5        266.15        286.25         9.27 o
  -1   4   5       1975.90       2188.93        38.31 o
   0   4   5       1087.60       1127.64        13.47 o
   1   4   5       1977.42       2093.63        26.31 o
   2   4   5        274.25        304.84         5.95 o
   3   4   5        674.09        628.01        17.41 o
   4   4   5        272.72        220.35        16.86 o
   5   4   5         38.15         45.65         6.87 o
   6   4   5         29.67         35.50         7.04 o
  -5   5   5         63.84         75.30         8.26 o
  -4   5   5         59.22         53.68         6.39 o
  -3   5   5        230.88        208.60        16.86 o
  -2   5   5          1.33          2.89         2.41 o
  -1   5   5         21.02         20.81         3.37 o
   0   5   5       1446.93       1402.51        21.51 o
   1   5   5         24.06         28.42         2.04 o
   2   5   5          1.61          1.00         2.01 o
   3   5   5        236.98        224.37         6.62 o
   4   5   5         59.21         53.88         6.77 o
   5   5   5         64.81         69.06         8.22 o
  -5   6   5         41.32         42.89         6.36 o
  -4   6   5         24.59         20.23         8.83 o
  -3   6   5        123.26        151.59        16.86 o
  -2   6   5        354.24        342.05        14.61 o
  -1   6   5        927.12        934.96        19.96 o
   0   6   5        903.47        900.23        15.38 o
   1   6   5        927.79        943.77        16.39 o
   2   6   5        359.26        342.60        11.64 o
   3   6   5        121.14        121.54         8.71 o
   4   6   5         24.45         36.05         5.88 o
   5   6   5         41.91         55.17         7.76 o
  -5   7   5         38.54         46.57        12.20 o
  -4   7   5        114.63        128.47        17.66 o
  -3   7   5        337.46        362.44        23.12 o
  -2   7   5        105.63         99.56         8.51 o
  -1   7   5         67.63         71.92         4.85 o
   0   7   5        438.97        452.20         9.78 o
   1   7   5         66.27         75.89         4.40 o
   2   7   5        103.41        107.21        14.37 o
   3   7   5        330.77        278.61        11.75 o
   4   7   5        114.80        116.90         9.76 o
   5   7   5         37.93         57.07         7.59 o
  -4   8   5         16.80         16.22         8.83 o
  -3   8   5        205.32        232.37        19.91 o
  -2   8   5         27.72         26.82         5.62 o
  -1   8   5        358.39        354.93        11.18 o
   0   8   5         49.06         46.27         3.70 o
   1   8   5        360.57        379.65         8.69 o
   2   8   5         25.36         23.58         2.27 o
   3   8   5        205.45        194.60        10.19 o
   4   8   5         15.74         14.13         6.26 o
  -4   9   5         57.20         73.71        15.26 o
  -3   9   5         16.20         13.49         9.80 o
  -2   9   5        106.84        129.59        10.76 o
  -1   9   5        161.23        142.76         7.20 o
   0   9   5          0.36         -3.21         3.21 o
   1   9   5        158.26        141.33         7.88 o
   2   9   5        109.13        103.64         5.58 o
   3   9   5         16.43         22.16         8.99 o
   4   9   5         57.49         85.11        13.81 o
  -3  10   5         16.68         11.24        10.44 o
  -2  10   5         30.63         29.71         6.42 o
  -1  10   5        122.24        122.87         9.96 o
   0  10   5        216.18        209.08         9.25 o
   1  10   5        124.44        133.01        11.64 o
   2  10   5         28.79         31.93         5.54 o
   3  10   5         17.25         17.02         9.47 o
  -3  11   5         73.03         75.15        16.22 o
  -2  11   5          1.40         -2.09         4.50 o
  -1  11   5          7.71          5.79         3.13 o
   0  11   5         63.63         54.29         5.73 o
   1  11   5          6.96          0.30         2.93 o
   2  11   5          1.68          0.87         5.54 o
   3  11   5         73.05         67.77        14.77 o
  -1  12   5          8.01          5.72         3.21 o
   0  12   5          3.03          9.96         3.63 o
   1  12   5          7.69          3.93         3.16 o
   0   0   6       9031.06       9003.53       125.73 o
   1   0   6        291.55        278.93         4.31 o
   2   0   6        656.75        674.34        14.88 o
   3   0   6        217.17        209.03         8.12 o
   4   0   6        272.04        265.99        10.78 o
   5   0   6        166.11        153.61        13.17 o
   6   0   6          1.81          5.92         3.77 o
  -6   1   6         47.63         43.13         6.55 o
  -5   1   6         27.37         35.72         8.11 o
  -4   1   6         13.77         10.75         3.43 o
  -3   1   6        124.90        126.60        12.04 o
  -2   1   6        456.01        486.69        11.94 o
  -1   1   6        123.78        127.28         6.77 o
   0   1   6       3965.54       3971.66        42.18 o
   1   1   6        125.73        123.24         2.01 o
   2   1   6        472.21        505.15        25.45 o
   3   1   6        134.30        137.07         9.64 o
   4   1   6         13.61          6.53         3.20 o
   5   1   6         28.94         29.37         6.73 o
   6   1   6         47.94         51.13         6.84 o
  -6   2   6         86.47         93.49         9.47 o
  -5   2   6          7.78         12.44         4.06 o
  -4   2   6        599.50        561.96        41.91 o
  -3   2   6         42.72         44.14         4.60 o
  -2   2   6        513.36        514.44         9.73 o
  -1   2   6        163.09        189.62         5.18 o
   0   2   6        183.44        176.69         2.84 o
   1   2   6        161.60        175.44         3.87 o
   2   2   6        524.76        545.18         8.61 o
   3   2   6         41.70         39.85         4.70 o
   4   2   6        600.12        551.61        17.48 o
   5   2   6          7.87         14.88         3.62 o
   6   2   6         87.78         84.79        13.81 o
  -6   3   6          6.22          7.70         5.86 o
  -5   3   6         64.01         59.17         7.09 o
  -4   3   6         24.55         25.78         4.57 o
  -3   3   6        530.90        528.64        14.78 o
  -2   3   6       1539.97       1489.04        30.39 o
  -1   3   6       2856.77       2761.99        92.68 o
   0   3   6       1866.52       1883.73        17.62 o
   1   3   6       2848.46       2803.62        33.55 o
   2   3   6       1521.70       1529.76        23.95 o
   3   3   6        535.71        523.83        28.02 o
   4   3   6         24.72         21.29         5.30 o
   5   3   6         65.38         62.58         7.80 o
   6   3   6          6.15         13.33         7.87 o
  -5   4   6         49.31         46.80         6.53 o
  -4   4   6         70.53         80.92         7.42 o
  -3   4   6        257.52        250.13         8.50 o
  -2   4   6        161.54        154.28         6.71 o
  -1   4   6        589.89        626.55        13.65 o
   0   4   6        152.60        127.76         5.23 o
   1   4   6        563.85        600.62         9.24 o
   2   4   6        160.47        156.86         5.35 o
   3   4   6        252.85        241.59         7.27 o
   4   4   6         70.18         77.55         7.61 o
   5   4   6         48.50         54.92         7.55 o
  -5   5   6         62.02         56.85         7.22 o
  -4   5   6        100.49        107.02        12.77 o
  -3   5   6        293.38        304.15        19.91 o
  -2   5   6         94.20         90.66         5.87 o
  -1   5   6         16.07         16.10         2.24 o
   0   5   6        295.77        310.87         6.97 o
   1   5   6         14.53         12.78         1.29 o
   2   5   6         93.57         89.14         3.57 o
   3   5   6        295.25        294.82         6.81 o
   4   5   6         99.89        113.59         9.10 o
   5   5   6         61.63         69.73         8.45 o
  -5   6   6         35.98         35.17        10.92 o
  -4   6   6        205.00        196.24        21.20 o
  -3   6   6         35.07         47.53        10.44 o
  -2   6   6         86.96         77.88         7.55 o
  -1   6   6        202.28        216.01         7.41 o
   0   6   6         37.72         47.98         3.97 o
   1   6   6        203.42        206.51         6.04 o
   2   6   6         93.54         93.91         4.36 o
   3   6   6         35.80         42.64         5.46 o
   4   6   6        204.51        204.99        10.67 o
   5   6   6         35.89         42.02         7.15 o
  -5   7   6         30.61         37.90        11.08 o
  -4   7   6         47.17         65.36        13.81 o
  -3   7   6        137.10        160.27        18.15 o
  -2   7   6         56.68         51.87         6.74 o
  -1   7   6         44.60         48.76         4.27 o
   0   7   6        686.70        703.15        13.75 o
   1   7   6         46.33         46.55         3.44 o
   2   7   6         56.37         58.74         3.53 o
   3   7   6        140.71        146.99         9.55 o
   4   7   6         47.50         43.74         6.31 o
   5   7   6         29.75         45.16         7.71 o
  -4   8   6          5.42          5.46         8.19 o
  -3   8   6        107.70        138.91        17.99 o
  -2   8   6         19.37         22.64         5.14 o
  -1   8   6       1040.74        998.13        22.55 o
   0   8   6          0.74         -0.53         2.01 o
   1   8   6       1042.90       1015.09        23.77 o
   2   8   6         19.51         20.43         2.26 o
   3   8   6        109.77        124.02        20.80 o
   4   8   6          5.47          6.66         6.74 o
  -4   9   6          5.38          8.99         8.67 o
  -3   9   6         41.46         39.50        12.04 o
  -2   9   6         48.82         45.45         7.23 o
  -1   9   6         22.66         24.57         5.54 o
   0   9   6        109.68        114.07         7.15 o
   1   9   6         22.01         21.22         2.61 o
   2   9   6         49.26         50.13         4.82 o
   3   9   6         40.33         44.96        10.60 o
   4   9   6          5.25          4.98         4.27 o
  -3  10   6          3.61          5.14         9.47 o
  -2  10   6         17.84         20.88         5.78 o
  -1  10   6         40.69         39.02         4.64 o
   0  10   6         38.86         30.84         4.42 o
   1  10   6         40.40         51.19         5.39 o
   2  10   6         17.63         23.12         5.62 o
   3  10   6          3.58          2.57         7.39 o
  -2  11   6          6.12          9.15         5.62 o
  -1  11   6         12.97         11.38         3.55 o
   0  11   6         40.67         32.85         4.77 o
   1  11   6         13.72         10.90         3.62 o
   2  11   6          5.25         -0.41         2.43 o
  -1  12   6         24.14         25.49         4.74 o
   0  12   6         53.05         67.16         6.57 o
   1  12   6         24.69         34.04         4.98 o
   1   0   7       1685.99       1704.31        17.03 o
   2   0   7        385.63        376.64         7.10 o
   3   0   7        549.83        535.88        14.23 o
   4   0   7        456.12        435.70        14.17 o
   5   0   7          7.56         13.30         4.34 o
   6   0   7          8.69         13.28         5.08 o
  -6   1   7          3.10          5.00         4.13 o
  -5   1   7         14.77         11.63         4.17 o
  -4   1   7        104.01        102.84         7.69 o
  -3   1   7        436.49        481.95        13.28 o
  -2   1   7       1021.73        980.22        13.82 o
  -1   1   7        675.05        636.16         9.07 o
   0   1   7       3922.00       3727.10        46.82 o
   1   1   7        672.29        635.06         7.83 o
   2   1   7       1022.18        968.91        15.44 o
   3   1   7        437.45        465.33        24.81 o
   4   1   7        104.66        107.57         7.25 o
   5   1   7         13.67         11.37         9.39 o
   6   1   7          2.72          7.55         7.07 o
  -6   2   7          1.59         10.93         4.78 o
  -5   2   7         38.20         46.59         6.20 o
  -4   2   7         29.37         33.11         4.79 o
  -3   2   7        140.04        135.24        12.53 o
  -2   2   7         58.57         45.29         3.85 o
  -1   2   7        266.43        254.60         4.69 o
   0   2   7        343.46        299.20         3.87 o
   1   2   7        277.33        255.74         4.63 o
   2   2   7         54.23         45.21         3.36 o
   3   2   7        137.53        151.08        14.45 o
   4   2   7         29.66         32.85         6.74 o
   5   2   7         39.19         32.58        11.40 o
   6   2   7          1.57          8.03         7.23 o
  -6   3   7         20.60         26.66        11.08 o
  -5   3   7         21.64         31.34        12.20 o
  -4   3   7         27.97         22.78         4.38 o
  -3   3   7         41.32         48.95         3.18 o
  -2   3   7         18.99         21.09         2.70 o
  -1   3   7        375.51        403.73         9.10 o
   0   3   7        218.80        220.21         3.31 o
   1   3   7        362.15        375.53         5.48 o
   2   3   7         19.96         17.94         2.16 o
   3   3   7         38.69         41.68         4.85 o
   4   3   7         30.32         30.54         5.17 o
   5   3   7         22.94         29.11         5.89 o
   6   3   7         19.53         16.22         8.03 o
  -5   4   7         76.96         81.26         8.29 o
  -4   4   7        554.99        519.51        22.72 o
  -3   4   7        213.05        216.64         8.53 o
  -2   4   7        350.77        341.64        10.58 o
  -1   4   7        221.86        223.19         8.83 o
   0   4   7        141.11        154.12         4.64 o
   1   4   7        220.83        215.65         3.99 o
   2   4   7        340.89        332.41        10.16 o
   3   4   7        207.90        201.58         9.08 o
   4   4   7        562.03        528.40        17.32 o
   5   4   7         76.62         82.14         8.91 o
  -5   5   7         37.43         36.61         6.01 o
  -4   5   7         64.72         85.11        14.77 o
  -3   5   7        503.16        488.99        25.85 o
  -2   5   7        147.33        142.00         7.05 o
  -1   5   7        433.69        423.92        10.81 o
   0   5   7        663.38        619.64        11.28 o
   1   5   7        437.13        434.16         6.05 o
   2   5   7        143.64        138.83         4.32 o
   3   5   7        498.27        478.25        10.70 o
   4   5   7         66.49         64.31         7.08 o
   5   5   7         38.45         42.94         6.79 o
  -5   6   7          1.47         -4.18         5.78 o
  -4   6   7         29.34         32.76         9.96 o
  -3   6   7        442.83        425.07        25.05 o
  -2   6   7        961.00        976.04        30.35 o
  -1   6   7        439.87        442.57        16.86 o
   0   6   7          3.43          6.59         1.69 o
   1   6   7        443.07        472.05         9.97 o
   2   6   7        955.03        961.49        16.90 o
   3   6   7        445.28        396.74        13.67 o
   4   6   7         29.42         27.13         5.30 o
   5   6   7          1.49          1.72         4.08 o
  -5   7   7         47.16         52.19        12.69 o
  -4   7   7         39.26         56.04        13.33 o
  -3   7   7        115.06        145.17        18.63 o
  -2   7   7         69.54         77.56         7.87 o
  -1   7   7        394.51        412.11        11.65 o
   0   7   7       1187.81       1215.33        20.37 o
   1   7   7        391.96        419.58         8.20 o
   2   7   7         70.42         64.63         3.43 o
   3   7   7        119.02        137.26        13.57 o
   4   7   7         38.94         46.02         6.61 o
   5   7   7         45.61         57.97        10.76 o
  -4   8   7         52.07         74.99        14.13 o
  -3   8   7         11.07         11.56         8.99 o
  -2   8   7         54.14         60.70         7.87 o
  -1   8   7         66.92         69.65         5.30 o
   0   8   7          1.24         -0.29         2.33 o
   1   8   7         65.31         64.06         5.45 o
   2   8   7         58.18         53.26         3.28 o
   3   8   7         10.67         14.44         4.17 o
   4   8   7         50.43         57.93        11.32 o
  -4   9   7          9.78         10.76         8.35 o
  -3   9   7         37.86         37.90        12.20 o
  -2   9   7         65.90         60.70         8.35 o
  -1   9   7        171.54        166.63         7.79 o
   0   9   7          8.17          7.28         5.62 o
   1   9   7        175.10        172.71         5.93 o
   2   9   7         64.07         60.41         5.22 o
   3   9   7         38.43         52.67        10.76 o
   4   9   7          8.95          1.93         5.46 o
  -3  10   7         45.26         42.23        13.65 o
  -2  10   7         30.21         26.50         6.58 o
  -1  10   7         80.76         65.96         5.88 o
   0  10   7         78.15         79.27         6.64 o
   1  10   7         77.41         75.91         6.42 o
   2  10   7         31.60         31.52         4.01 o
   3  10   7         44.86         34.53        10.60 o
  -2  11   7         36.44         38.86         8.03 o
  -1  11   7         13.40         14.30         3.63 o
   0  11   7         40.27         41.03         9.55 o
   1  11   7         12.69         16.25         3.92 o
   2  11   7         37.23         53.15         9.64 o
  -1  12   7         42.71         53.17         5.94 o
   0  12   7          0.10          2.42         3.23 o
   1  12   7         42.54         60.31         8.11 o
   0   0   8       1032.32       1010.18        16.10 o
   1   0   8        117.82        104.27         2.23 o
   2   0   8        128.45         93.60         3.02 o
   3   0   8         43.99         51.15         4.53 o
   4   0   8         39.72         29.69         4.90 o
   5   0   8          0.83          2.11         3.20 o
   6   0   8         44.73         31.15        11.56 o
  -6   1   8          7.94          1.12         6.74 o
  -5   1   8         52.00         42.97         8.67 o
  -4   1   8        177.90        168.62        15.58 o
  -3   1   8         49.19         52.75         4.50 o
  -2   1   8        133.21        157.36         5.93 o
  -1   1   8        414.12        453.66         6.99 o
   0   1   8       2490.75       2691.89        25.25 o
   1   1   8        394.85        436.38        10.20 o
   2   1   8        133.43        157.26         3.50 o
   3   1   8         49.14         39.45         3.92 o
   4   1   8        180.97        181.78        18.95 o
   5   1   8         51.01         39.07         5.69 o
   6   1   8          7.46          9.64         7.39 o
  -6   2   8          6.77          8.74        10.20 o
  -5   2   8        133.81        162.28        13.73 o
  -4   2   8        115.81         97.11         9.07 o
  -3   2   8        464.77        437.96        12.62 o
  -2   2   8        195.14        182.53        19.99 o
  -1   2   8        607.53        540.02        18.75 o
   0   2   8       2174.88       2326.25        21.76 o
   1   2   8        593.88        542.38         6.99 o
   2   2   8        194.16        200.99         4.69 o
   3   2   8        470.26        437.04        14.11 o
   4   2   8        114.94        107.27         6.26 o
   5   2   8        134.01        139.69         8.79 o
   6   2   8          6.85          8.51         7.23 o
  -6   3   8         10.55         11.08         5.62 o
  -5   3   8         15.99         12.14         8.59 o
  -4   3   8        298.24        273.41        17.66 o
  -3   3   8        144.81        143.38         5.53 o
  -2   3   8        151.66        147.09         6.46 o
  -1   3   8       1962.55       1986.60        35.65 o
   0   3   8        342.76        330.16         4.73 o
   1   3   8       1961.20       1951.11        21.13 o
   2   3   8        151.22        139.07         4.81 o
   3   3   8        142.72        144.72         7.48 o
   4   3   8        296.89        267.99        15.50 o
   5   3   8         15.86         22.92         6.26 o
   6   3   8         10.74         20.56         8.35 o
  -5   4   8         44.13         60.72         8.03 o
  -4   4   8         20.25         30.00         9.55 o
  -3   4   8         27.44         27.46         7.71 o
  -2   4   8         16.75         14.13         2.79 o
  -1   4   8         44.55         49.63         5.46 o
   0   4   8       2083.69       2088.20        26.15 o
   1   4   8         44.37         46.39         2.27 o
   2   4   8         13.71         15.60         2.70 o
   3   4   8         27.37         33.88         4.98 o
   4   4   8         20.17         16.78         4.53 o
   5   4   8         43.57         63.99        11.88 o
  -5   5   8         20.83         42.23        11.24 o
  -4   5   8        173.87        179.38        20.23 o
  -3   5   8         76.84         89.61        13.49 o
  -2   5   8        206.96        209.27         8.76 o
  -1   5   8        132.47        124.07         5.39 o
   0   5   8         18.28         23.66         2.79 o
   1   5   8        128.66        135.34         2.79 o
   2   5   8        213.30        211.28         5.34 o
   3   5   8         74.15         71.44         4.39 o
   4   5   8        173.92        173.26         9.76 o
   5   5   8         20.13         24.02         5.44 o
  -5   6   8         55.46         46.41        11.88 o
  -4   6   8         30.05         17.18         8.19 o
  -3   6   8        140.11        172.31        18.79 o
  -2   6   8         44.36         38.54         5.78 o
  -1   6   8        319.49        328.69         9.72 o
   0   6   8         99.21        110.07         4.49 o
   1   6   8        316.70        324.74         5.99 o
   2   6   8         44.37         43.40         2.65 o
   3   6   8        142.62        129.75         8.25 o
   4   6   8         29.55         36.86        10.44 o
   5   6   8         55.16         46.89        10.12 o
  -5   7   8          0.06          6.26         8.19 o
  -4   7   8         49.52         31.80        10.92 o
  -3   7   8         85.11        111.61        16.38 o
  -2   7   8          7.89          9.64         4.18 o
  -1   7   8        484.52        501.18        15.42 o
   0   7   8        100.51        108.11         5.16 o
   1   7   8        483.59        493.19        10.63 o
   2   7   8          9.40          9.43         1.64 o
   3   7   8         86.15         81.59        13.41 o
   4   7   8         50.09         56.70        12.12 o
   5   7   8          0.08          3.53         5.78 o
  -4   8   8          1.97          9.15         8.19 o
  -3   8   8         32.03         58.29        13.49 o
  -2   8   8        352.41        350.88        16.86 o
  -1   8   8         25.36         25.83         3.70 o
   0   8   8       2436.31       2417.29        47.12 o
   1   8   8         26.19         27.08         3.93 o
   2   8   8        350.10        337.98        14.85 o
   3   8   8         32.12         38.11        10.04 o
   4   8   8          2.01         12.69         6.10 o
  -4   9   8         28.60         47.21        13.65 o
  -3   9   8          9.07          3.85         8.99 o
  -2   9   8         61.99         58.77         8.19 o
  -1   9   8        203.71        207.46        14.13 o
   0   9   8         37.49         38.48         4.66 o
   1   9   8        202.04        217.56         6.69 o
   2   9   8         62.58         55.27         4.60 o
   3   9   8          9.27          8.51         6.42 o
   4   9   8         29.60         51.23         9.47 o
  -3  10   8         96.76        113.37        18.63 o
  -2  10   8         18.00         21.36         6.26 o
  -1  10   8         83.59         83.54         9.96 o
   0  10   8          0.05         -1.08         2.67 o
   1  10   8         85.87         82.70         6.87 o
   2  10   8         17.82         14.82         4.34 o
  -2  11   8         32.96         46.09         8.51 o
  -1  11   8         22.93         20.33         4.90 o
   0  11   8          4.22         -1.15         2.81 o
   1  11   8         25.16         29.87         4.85 o
   2  11   8         32.97         41.11         8.67 o
  -1  12   8          4.15          6.54         3.32 o
   0  12   8          1.06          0.90         3.01 o
   1  12   8          4.15          5.28         3.43 o
   1   0   9       1998.05       1927.27        24.29 o
   2   0   9          2.56          2.18         0.87 o
   3   0   9        150.03        145.73         7.23 o
   4   0   9         40.78         40.41         8.83 o
   5   0   9         45.21         41.99         5.81 o
   6   0   9          3.14          3.69         6.74 o
  -6   1   9         16.41         17.34         9.47 o
  -5   1   9         28.34         36.91         7.23 o
  -4   1   9        103.10         97.03         7.21 o
  -3   1   9        257.80        247.86         8.55 o
  -2   1   9        191.29        216.39         6.38 o
  -1   1   9       2295.11       2225.17        33.80 o
   0   1   9       1557.34       1536.18        16.32 o
   1   1   9       2295.23       2272.92        24.75 o
   2   1   9        191.53        203.01         7.58 o
   3   1   9        258.14        256.44        11.64 o
   4   1   9        106.25        106.60         6.83 o
   5   1   9         29.04         27.06         4.98 o
   6   1   9         16.56         26.50         8.83 o
  -6   2   9          5.53          9.47         8.03 o
  -5   2   9          5.34          7.26         3.56 o
  -4   2   9         39.84         35.48         4.75 o
  -3   2   9         27.91         29.47         2.46 o
  -2   2   9        283.07        280.47         8.75 o
  -1   2   9        878.57        873.37        15.12 o
   0   2   9       3310.46       3433.06        31.57 o
   1   2   9        896.09        906.00        11.82 o
   2   2   9        270.58        275.27         6.90 o
   3   2   9         27.04         30.64         3.54 o
   4   2   9         39.99         44.49         5.01 o
   5   2   9          5.11          3.53         5.78 o
   6   2   9          4.74          3.05         6.42 o
  -5   3   9         16.76         11.49         3.99 o
  -4   3   9         93.55        106.93         7.30 o
  -3   3   9        285.25        278.80        11.96 o
  -2   3   9         26.73         31.81         3.49 o
  -1   3   9         48.32         41.12         5.14 o
   0   3   9          6.40          9.28         1.08 o
   1   3   9         52.70         50.41         2.68 o
   2   3   9         29.71         33.11         2.68 o
   3   3   9        283.53        286.38        10.59 o
   4   3   9         95.34        114.05         8.77 o
   5   3   9         15.91         11.56         7.23 o
  -5   4   9         67.21         63.86         7.25 o
  -4   4   9        188.40        202.82        18.31 o
  -3   4   9        391.78        375.93        22.32 o
  -2   4   9        233.73        231.56         8.82 o
  -1   4   9          0.14         -0.21         0.93 o
   0   4   9        120.38        117.89         3.19 o
   1   4   9          0.31         -0.55         0.62 o
   2   4   9        230.83        230.18         8.05 o
   3   4   9        385.95        395.78        14.85 o
   4   4   9        183.92        190.56        10.04 o
   5   4   9         66.59         70.52         8.20 o
  -5   5   9         79.36         72.59        14.61 o
  -4   5   9        252.63        229.48        20.23 o
  -3   5   9         12.31         23.45         8.03 o
  -2   5   9        120.34        105.90         6.74 o
  -1   5   9        326.81        338.35         9.55 o
   0   5   9          7.92          9.05         1.72 o
   1   5   9        337.51        337.45         4.83 o
   2   5   9        113.43        114.30         3.99 o
   3   5   9         12.46         20.92         5.78 o
   4   5   9        252.64        262.38        11.79 o
   5   5   9         78.81        103.26        14.13 o
  -5   6   9         17.64         29.55        10.44 o
  -4   6   9         11.76         13.01         7.71 o
  -3   6   9         27.11         24.57         8.51 o
  -2   6   9        208.46        211.01        11.72 o
  -1   6   9        408.54        383.32        11.02 o
   0   6   9       1095.32       1106.57        18.61 o
   1   6   9        406.30        399.33         6.88 o
   2   6   9        210.30        218.39         6.04 o
   3   6   9         26.15         26.16         4.42 o
   4   6   9         11.85         20.95         4.53 o
   5   6   9         17.89         35.33         8.99 o
  -4   7   9        109.21        134.41        19.11 o
  -3   7   9         20.96         24.41         9.31 o
  -2   7   9        178.14        187.40        11.72 o
  -1   7   9        162.52        162.09         8.75 o
   0   7   9        321.47        320.36         8.30 o
   1   7   9        161.56        148.05         5.59 o
   2   7   9        184.07        185.43         5.42 o
   3   7   9         20.18         20.36         4.26 o
   4   7   9        109.65        139.39        14.45 o
  -4   8   9         15.69         23.12        10.28 o
  -3   8   9         29.22         38.86        11.72 o
  -2   8   9         73.68         66.00         8.35 o
  -1   8   9         46.17         39.07         6.82 o
   0   8   9        126.11        126.90        13.41 o
   1   8   9         48.22         45.13         8.27 o
   2   8   9         73.62         68.84         5.08 o
   3   8   9         28.20         34.22         5.34 o
   4   8   9         16.44         28.26         7.55 o
  -4   9   9         86.33         77.88        15.90 o
  -3   9   9         27.77         23.29        11.40 o
  -2   9   9         41.97         51.71         8.03 o
  -1   9   9         12.27         11.42         3.16 o
   0   9   9         10.78         10.43         3.22 o
   1   9   9         11.79          5.99         4.01 o
   2   9   9         39.31         42.81         6.18 o
   4   9   9         85.36         77.24        11.08 o
  -3  10   9         24.06         24.41        11.72 o
  -2  10   9         31.06         32.12         6.91 o
  -1  10   9         15.63         17.60         3.74 o
   0  10   9        221.55        230.36         9.99 o
   1  10   9         13.91         21.66         4.58 o
   2  10   9         31.23         31.36         5.38 o
  -2  11   9         48.76         46.25         8.83 o
  -1  11   9         27.90         34.58         5.06 o
   0  11   9          1.59         -2.06         2.89 o
   1  11   9         28.28         23.82         4.66 o
   2  11   9         47.90         45.80        10.60 o
   0  12   9          0.14         -1.74         2.95 o
   0   0  10          2.66          2.84         1.41 o
   1   0  10        882.57        796.16        14.67 o
   2   0  10          6.44          7.93         1.55 o
   3   0  10        116.08         95.20         5.02 o
   4   0  10         35.78         38.55         6.99 o
   5   0  10          7.31          5.05         3.30 o
   6   0  10          0.03          9.47         8.67 o
  -6   1  10          1.21         -3.21         5.94 o
  -5   1  10         78.04         78.37        12.77 o
  -4   1  10         62.42         52.53         5.20 o
  -3   1  10        204.87        203.59         5.55 o
  -2   1  10        160.21        152.27         4.77 o
  -1   1  10          3.35          3.54         0.99 o
   0   1  10         53.82         39.47         1.74 o
   1   1  10          2.72          2.06         0.70 o
   2   1  10        168.84        157.54         4.88 o
   3   1  10        196.76        194.86         6.89 o
   4   1  10         62.59         63.36         5.63 o
   5   1  10         77.91         62.79        13.17 o
   6   1  10          1.51          1.77         7.23 o
  -5   2  10         35.78         27.25         5.14 o
  -4   2  10        511.70        502.51        15.12 o
  -3   2  10        250.39        236.21        12.85 o
  -2   2  10        638.39        629.23        19.35 o
  -1   2  10        746.03        713.45        12.92 o
   0   2  10        113.74        139.41         2.68 o
   1   2  10        743.28        721.85        10.01 o
   2   2  10        630.45        646.85        15.82 o
   3   2  10        249.07        255.55         7.29 o
   4   2  10        511.35        518.37        14.29 o
   5   2  10         36.26         40.63         9.47 o
  -5   3  10         81.30         84.55         7.62 o
  -4   3  10        100.26        102.78        15.26 o
  -3   3  10        896.12        928.19        36.77 o
  -2   3  10        201.46        206.58        11.56 o
  -1   3  10        669.74        653.77        14.11 o
   0   3  10        296.94        309.72         4.70 o
   1   3  10        664.16        641.60        11.26 o
   2   3  10        202.61        211.63         7.19 o
   3   3  10        904.33        823.35        20.67 o
   4   3  10        100.09        107.05         5.57 o
   5   3  10         80.14         91.53        13.33 o
  -5   4  10         10.77          7.55         6.74 o
  -4   4  10         51.23         50.10        10.76 o
  -3   4  10        100.10        107.75        13.97 o
  -2   4  10         31.65         26.06         3.49 o
  -1   4  10        346.50        326.62         8.98 o
   0   4  10         34.49         23.72         2.51 o
   1   4  10        333.52        325.38         6.23 o
   2   4  10         31.13         32.92         3.33 o
   3   4  10        102.79        103.43         6.91 o
   4   4  10         51.51         62.80        18.63 o
   5   4  10         10.47         11.88         7.55 o
  -5   5  10         64.25         65.04        14.13 o
  -4   5  10         43.62         52.35        12.37 o
  -3   5  10        127.10        132.16        16.06 o
  -2   5  10         60.07         46.47         4.93 o
  -1   5  10        109.95        113.53         7.79 o
   0   5  10       1308.74       1339.53        27.31 o
   1   5  10        113.06        109.65         2.62 o
   2   5  10         61.21         53.41         2.48 o
   3   5  10        130.07        132.09         7.83 o
   4   5  10         43.07         43.99         5.92 o
   5   5  10         66.38         57.17        11.24 o
  -5   6  10         12.78          9.15         8.67 o
  -4   6  10         90.69         98.92        16.22 o
  -3   6  10         28.10         32.92         9.15 o
  -2   6  10         88.22         92.65         8.91 o
  -1   6  10        382.06        385.68        11.02 o
   0   6  10          0.81         -1.51         1.51 o
   1   6  10        382.70        377.13         6.80 o
   2   6  10         84.11         88.21         3.41 o
   3   6  10         27.60         23.63         5.62 o
   4   6  10         92.93         88.16        11.88 o
   5   6  10         12.65          5.78         6.42 o
  -4   7  10          1.35          6.42         7.71 o
  -3   7  10         26.79         37.26        10.76 o
  -2   7  10        187.96        210.37        12.53 o
  -1   7  10         10.46          6.98         3.21 o
   0   7  10        364.77        356.58         8.92 o
   1   7  10         10.29          9.22         2.29 o
   2   7  10        190.40        183.11         4.94 o
   3   7  10         26.32         30.05         4.75 o
   4   7  10          1.29         -4.66         4.66 o
  -4   8  10          6.02         12.69         8.83 o
  -3   8  10        114.95        113.53        17.18 o
  -2   8  10         12.23         16.86         5.30 o
  -1   8  10        379.47        357.38        11.43 o
   0   8  10         93.48         82.21         6.74 o
   1   8  10        384.71        370.05        12.00 o
   2   8  10         12.59         13.55         3.08 o
   3   8  10        113.58        109.84        11.88 o
   4   8  10          6.07          5.62         5.94 o
  -3   9  10         34.04         23.61        11.08 o
  -2   9  10         99.83         96.99        10.76 o
  -1   9  10        101.62         96.81         6.44 o
   0   9  10        117.14        126.03         7.32 o
   1   9  10        103.73        101.89         6.88 o
   2   9  10         99.07        101.00         8.19 o
  -3  10  10          2.91         -5.94         8.35 o
  -2  10  10        111.29        111.13        11.88 o
  -1  10  10          0.28          3.68         2.81 o
   0  10  10          4.76          0.29         2.78 o
   1  10  10          0.31          2.14         3.04 o
   2  10  10        113.73        107.14        11.56 o
  -2  11  10         10.40         12.04         5.94 o
  -1  11  10         24.25         17.43         3.82 o
   0  11  10         19.73         20.33         4.25 o
   1  11  10         24.44         25.72         4.64 o
   2  11  10          9.66          5.67         7.31 o
   1   0  11        491.80        454.01         7.29 o
   2   0  11        103.75         97.45         6.54 o
   3   0  11         21.54         15.49         3.29 o
   4   0  11        133.68        143.65         7.14 o
   5   0  11         13.40         12.04         7.55 o
  -5   1  11         14.61          8.35         6.91 o
  -4   1  11         45.70         42.98         4.64 o
  -3   1  11        336.80        301.26        19.27 o
  -2   1  11        253.33        264.09         7.66 o
  -1   1  11        181.80        179.12         5.26 o
   0   1  11       2063.67       2055.30        21.64 o
   1   1  11        189.70        194.54         4.23 o
   2   1  11        257.85        272.75         7.17 o
   3   1  11        341.79        318.75         8.91 o
   4   1  11         44.96         51.60         4.84 o
   5   1  11         15.91          9.15         6.58 o
  -5   2  11          8.32         11.96         3.77 o
  -4   2  11         81.22         74.35        12.37 o
  -3   2  11        248.35        228.35        17.18 o
  -2   2  11         64.12         59.45         4.69 o
  -1   2  11        237.22        217.06         5.92 o
   0   2  11        144.15        130.61         2.66 o
   1   2  11        242.80        226.51         6.44 o
   2   2  11         67.27         66.15        11.56 o
   3   2  11        246.89        231.92        12.85 o
   4   2  11         81.94         64.07        11.88 o
   5   2  11          8.62         14.13         7.07 o
  -5   3  11         24.49         23.77         9.15 o
  -4   3  11        106.77        106.47        15.26 o
  -3   3  11        162.12        174.08        15.42 o
  -2   3  11        106.34        106.54         6.10 o
  -1   3  11        310.36        285.75         8.14 o
   0   3  11          1.25          0.19         0.73 o
   1   3  11        300.67        283.79         5.56 o
   2   3  11        103.44        102.89         6.28 o
   3   3  11        154.47        137.67         5.42 o
   4   3  11        104.74        106.95        13.49 o
   5   3  11         23.24         27.46         8.67 o
  -5   4  11         90.45         92.50        16.70 o
  -4   4  11        224.60        236.38        20.23 o
  -3   4  11        265.51        309.61        20.39 o
  -2   4  11        174.84        171.73        15.66 o
  -1   4  11         12.65         13.21         2.35 o
   0   4  11       1436.70       1515.85        23.32 o
   1   4  11         13.32         16.77         1.44 o
   2   4  11        167.47        178.25         6.53 o
   3   4  11        258.58        261.47         9.95 o
   4   4  11        219.99        202.50        15.58 o
   5   4  11         89.51         84.15        13.17 o
  -5   5  11         22.34         22.16        10.28 o
  -4   5  11         42.54         41.27        10.76 o
  -3   5  11         11.44         10.76         6.74 o
  -2   5  11         31.95         33.01         6.82 o
  -1   5  11        243.20        246.97         8.19 o
   0   5  11        366.67        403.21        15.74 o
   1   5  11        241.78        243.92         5.66 o
   2   5  11         29.08         29.02         2.45 o
   3   5  11         10.60         15.23         3.59 o
   4   5  11         40.78         54.92        10.12 o
   5   5  11         21.13         30.83         9.15 o
  -5   6  11         52.85         51.55        13.49 o
  -4   6  11         26.82         29.55        10.12 o
  -3   6  11         22.11         22.48         8.67 o
  -2   6  11         21.98         19.19        10.84 o
  -1   6  11        300.53        279.08         9.37 o
   0   6  11        501.93        489.23        13.46 o
   1   6  11        308.91        299.52         5.96 o
   2   6  11         20.60         19.47         1.96 o
   3   6  11         22.58         24.51         3.92 o
   4   6  11         26.45         39.66         8.67 o
   5   6  11         53.17         58.13        11.24 o
  -4   7  11         20.12         20.23         9.80 o
  -3   7  11         67.19         49.94        11.88 o
  -2   7  11         78.43         80.61         8.99 o
  -1   7  11        477.44        447.51        12.96 o
   0   7  11        327.67        298.49        10.50 o
   1   7  11        483.50        493.66        13.82 o
   2   7  11         80.29         75.37         4.01 o
   3   7  11         64.42         76.28         9.80 o
   4   7  11         21.13         15.90         7.23 o
  -4   8  11        101.38        131.36        20.07 o
  -3   8  11         10.09          9.96         8.51 o
  -2   8  11         58.84         52.19         7.87 o
  -1   8  11          0.56          2.16         2.31 o
   0   8  11          8.96          6.72         2.70 o
   1   8  11          0.55          2.78         2.67 o
   2   8  11         54.97         64.78         9.96 o
   3   8  11         10.88          5.46         4.98 o
   4   8  11        100.90        120.44        13.81 o
  -3   9  11         56.94         33.72        12.69 o
  -2   9  11         24.04         18.63         5.62 o
  -1   9  11        270.09        268.87        10.29 o
   0   9  11         78.64         87.36         6.76 o
   1   9  11        268.22        275.17        10.74 o
   2   9  11         24.69         26.68         3.95 o
   3   9  11         55.68         66.48         9.80 o
  -3  10  11          7.31          4.01         9.64 o
  -2  10  11         50.28         38.86         7.71 o
  -1  10  11         58.23         60.51         5.69 o
   0  10  11         28.87         20.12         4.25 o
   1  10  11         57.91         53.31         5.81 o
   2  10  11         50.32         47.96         4.84 o
  -1  11  11         22.18         23.48         4.17 o
   0  11  11         68.24         86.17         7.38 o
   1  11  11         22.19         16.34         4.32 o
   2  11  11          9.69          5.04         3.23 o
   0   0  12       5652.51       5723.77       110.56 o
   1   0  12        434.45        429.81         7.23 o
   2   0  12        686.88        703.53        13.61 o
   3   0  12        114.24        110.64        13.17 o
   4   0  12        243.28        201.95         8.17 o
   5   0  12          4.74          8.51         7.23 o
  -5   1  12         22.60         16.06         8.35 o
  -4   1  12         83.97         79.81        13.17 o
  -3   1  12         67.51         47.05         9.15 o
  -2   1  12        229.37        220.09         8.47 o
  -1   1  12        964.17        968.06        16.82 o
   0   1  12          8.54          7.75         1.20 o
   1   1  12        961.11        969.17        13.80 o
   2   1  12        234.77        245.27         6.45 o
   3   1  12         68.79         58.61         9.80 o
   4   1  12         82.93         69.21        11.88 o
   5   1  12         23.06         21.84         9.31 o
  -5   2  12         91.71         80.94        15.26 o
  -4   2  12         96.13         97.48        14.77 o
  -3   2  12        168.61        167.17        15.26 o
  -2   2  12        141.95        126.01         6.66 o
  -1   2  12         57.50         60.05         3.57 o
   0   2  12        157.22        161.85         3.25 o
   1   2  12         59.06         59.50         2.75 o
   2   2  12        139.40        127.16         9.72 o
   3   2  12        170.97        144.21        14.93 o
   4   2  12         97.42        101.81        14.77 o
   5   2  12         89.59         77.24        12.69 o
  -5   3  12         57.21         43.52        12.37 o
  -4   3  12        201.17        203.94        18.47 o
  -3   3  12         23.95         39.18         9.47 o
  -2   3  12        151.26        153.20         8.43 o
  -1   3  12        516.84        489.80        10.51 o
   0   3  12        163.79        169.20         3.65 o
   1   3  12        533.19        509.04         8.37 o
   2   3  12        152.61        136.62         9.39 o
   3   3  12         24.88         28.10         7.23 o
   4   3  12        199.50        168.29        16.86 o
   5   3  12         57.69         58.61        11.88 o
  -5   4  12         28.27         43.68        12.04 o
  -4   4  12          6.40          7.87         6.42 o
  -3   4  12         29.17         22.00         7.39 o
  -2   4  12        458.49        459.23        22.16 o
  -1   4  12         61.95         59.19         9.31 o
   0   4  12        155.95        163.69         5.61 o
   1   4  12         60.13         65.99         2.48 o
   2   4  12        468.35        439.11        11.81 o
   3   4  12         28.90         29.15         3.89 o
   4   4  12          6.34          4.18         5.62 o
   5   4  12         28.37         19.43         8.19 o
  -5   5  12          3.86          5.46         7.71 o
  -4   5  12        127.35        143.89        18.79 o
  -3   5  12        178.64        155.93        17.18 o
  -2   5  12        214.93        237.08        10.43 o
  -1   5  12        421.99        408.59        11.64 o
   0   5  12         18.61         21.03         3.23 o
   1   5  12        428.15        426.26         5.88 o
   2   5  12        218.80        236.61         6.37 o
   3   5  12        181.03        171.35        12.85 o
   4   5  12        131.08        137.30        14.77 o
   5   5  12          3.55          7.07         7.07 o
  -4   6  12          0.15          5.30         6.74 o
  -3   6  12        152.37        182.59        20.56 o
  -2   6  12         69.40         73.93         8.43 o
  -1   6  12        132.40        131.53         6.40 o
   0   6  12        148.85        156.93         7.37 o
   1   6  12        134.51        126.13         4.40 o
   2   6  12         70.35         67.79         4.27 o
   3   6  12        152.84        161.87        12.53 o
   4   6  12          0.18          3.69         5.14 o
  -4   7  12          8.03         22.16         9.31 o
  -3   7  12         16.20         20.07         8.51 o
  -2   7  12          5.39          2.84         3.30 o
  -1   7  12         10.29         15.55         4.09 o
   0   7  12        217.06        219.51        11.00 o
   1   7  12          9.67         11.53         3.12 o
   2   7  12          6.39          8.43         1.97 o
   3   7  12         15.81         28.42         6.91 o
   4   7  12          6.84         24.89         7.55 o
  -4   8  12         19.44         35.65        11.88 o
  -3   8  12          6.31          6.91         8.19 o
  -2   8  12         93.87        105.83        10.60 o
  -1   8  12         66.35         70.67         9.55 o
   0   8  12        114.70        107.70         6.97 o
   1   8  12         66.34         78.81         8.75 o
   2   8  12         90.66         96.07         6.24 o
   3   8  12          6.43          5.94         5.30 o
   4   8  12         19.53         18.63         7.55 o
  -3   9  12         18.98         23.93        11.24 o
  -2   9  12          4.70          4.98         4.50 o
  -1   9  12         50.64         50.22         5.17 o
   0   9  12          4.19          0.73         4.82 o
   1   9  12         48.81         52.45         5.94 o
   2   9  12          4.33          1.23         4.90 o
   3   9  12         18.71         17.34         6.91 o
  -1  10  12         42.74         43.06         5.38 o
   0  10  12         55.35         44.97         5.56 o
   1  10  12         43.90         51.02         5.74 o
   2  10  12          3.09          1.85         2.97 o
  -1  11  12         32.15         38.96         7.15 o
   0  11  12         27.84         22.51         4.71 o
   1  11  12         31.63         32.30         5.46 o
   1   0  13       1133.85       1184.63        16.45 o
   2   0  13          9.74         12.90         1.87 o
   3   0  13        602.97        573.78        28.26 o
   4   0  13          5.59          0.96         5.30 o
   5   0  13         10.77         16.38         8.51 o
  -5   1  13         30.37         45.61        12.53 o
  -4   1  13        183.26        209.57        22.00 o
  -3   1  13        118.19        109.04        13.81 o
  -2   1  13        553.59        506.09        28.42 o
  -1   1  13         80.87         83.95         6.03 o
   0   1  13         18.00         23.99         1.61 o
   1   1  13         76.18         80.72         2.97 o
   2   1  13        559.10        536.65        17.93 o
   3   1  13        119.95        104.54        13.49 o
   4   1  13        183.81        185.48        19.43 o
   5   1  13         30.50         26.34         9.47 o
  -5   2  13         17.13         26.18        10.12 o
  -4   2  13          7.27         15.42         6.91 o
  -3   2  13        123.94        118.83        14.13 o
  -2   2  13        478.44        448.60        13.49 o
  -1   2  13        131.35        122.66         5.97 o
   0   2  13        350.49        324.28         6.11 o
   1   2  13        135.00        126.72         6.93 o
   2   2  13        468.76        473.54        13.84 o
   3   2  13        126.51         93.78        12.37 o
   4   2  13          7.18          4.18         5.30 o
   5   2  13         16.96          7.71         7.23 o
  -5   3  13         49.88         48.18        12.69 o
  -4   3  13         52.22         54.28        12.04 o
  -3   3  13        173.30        166.37        17.50 o
  -2   3  13         13.56         14.83         3.27 o
  -1   3  13          4.12          0.91         1.31 o
   0   3  13          0.10          0.20         0.85 o
   1   3  13          3.14          5.51         1.34 o
   2   3  13         11.82          9.76         3.17 o
   3   3  13        171.57        154.48        14.29 o
   4   3  13         53.04         42.07         9.15 o
   5   3  13         49.85         64.88        11.88 o
  -5   4  13         38.14         42.88        12.37 o
  -4   4  13         44.88         54.76        12.20 o
  -3   4  13        261.73        232.85        18.95 o
  -2   4  13        268.55        267.64        10.62 o
  -1   4  13        258.54        248.86         8.20 o
   0   4  13        352.41        362.95        11.09 o
   1   4  13        258.34        253.19         4.72 o
   2   4  13        267.74        258.31         8.64 o
   3   4  13        255.44        272.68        16.06 o
   4   4  13         44.01         29.07         8.19 o
   5   4  13         37.08         48.18        10.60 o
  -5   5  13         19.52          9.15         8.51 o
  -4   5  13         55.96         58.45        12.53 o
  -3   5  13         27.06         30.03         8.99 o
  -2   5  13        127.23        123.08         7.90 o
  -1   5  13         29.72         34.31         3.70 o
   0   5  13         23.42         21.84         3.40 o
   1   5  13         27.42         29.00         1.94 o
   2   5  13        127.43        126.98         5.99 o
   3   5  13         26.37         26.50         7.23 o
   4   5  13         56.29         59.90        10.76 o
   5   5  13         19.32         34.53         9.80 o
  -4   6  13          4.47         10.28         7.87 o
  -3   6  13          9.73         16.06         7.87 o
  -2   6  13         47.76         43.54         7.47 o
  -1   6  13         78.46         78.38         5.55 o
   0   6  13        139.85        139.73         7.19 o
   1   6  13         79.36         84.98         4.07 o
   2   6  13         44.55         48.15         3.91 o
   3   6  13          9.98         13.49         5.62 o
   4   6  13          4.44          6.26         5.62 o
  -4   7  13         19.90          9.80         8.03 o
  -3   7  13         38.08         32.92        10.60 o
  -2   7  13         81.90         82.08         7.75 o
  -1   7  13        128.20        127.31         6.63 o
   0   7  13          2.10         -1.93         2.14 o
   1   7  13        124.88        117.26         6.81 o
   2   7  13         84.13         84.24         4.95 o
   3   7  13         37.60         36.61         7.55 o
   4   7  13         19.86         17.18         6.74 o
  -4   8  13         32.29         44.64        13.33 o
  -3   8  13         13.59         30.67        10.60 o
  -2   8  13         25.62         29.55         6.74 o
  -1   8  13         94.32         85.67         5.94 o
   0   8  13          0.05          4.90         2.89 o
   1   8  13         92.08         85.97         6.62 o
   2   8  13         26.29         23.98         3.26 o
   3   8  13         13.94         19.91         6.10 o
   4   8  13         33.62         46.09         9.47 o
  -3   9  13         62.92         74.03        15.74 o
  -2   9  13         48.63         39.66         7.23 o
  -1   9  13        146.51        148.66         7.83 o
   0   9  13        310.26        320.30        11.98 o
   1   9  13        149.55        169.02         8.59 o
   2   9  13         47.35         35.16         4.59 o
   3   9  13         63.59         50.91         8.99 o
  -1  10  13         84.45         71.84         8.35 o
   0  10  13         69.61         81.02         7.63 o
   1  10  13         85.74         81.08         7.02 o
   2  10  13         21.28         22.64         4.13 o
  -1  11  13          3.77          1.39         2.93 o
   0  11  13          5.47          1.16         3.11 o
   1  11  13          4.08          0.08         3.20 o
   0   0  14         32.07         26.69         9.47 o
   1   0  14       2369.93       2310.03        26.71 o
   2   0  14        172.42        191.74        10.67 o
   3   0  14        201.50        204.43        17.02 o
   4   0  14         38.20         27.14         8.83 o
   5   0  14          7.24          7.23         7.07 o
  -5   1  14         21.09         19.91         9.47 o
  -4   1  14         60.18         57.65        11.56 o
  -3   1  14        247.55        250.19        18.31 o
  -2   1  14        545.21        551.35        15.66 o
  -1   1  14          3.50          0.80         1.18 o
   0   1  14        109.42         99.95         3.15 o
   1   1  14          3.50          1.27         1.78 o
   2   1  14        547.91        571.08        11.52 o
   3   1  14        238.78        242.97        18.31 o
   4   1  14         60.53         65.52        12.37 o
   5   1  14         20.40         26.98        10.12 o
  -5   2  14          1.98         -3.37         5.94 o
  -4   2  14         54.18         57.01        11.40 o
  -3   2  14         89.32         85.43        12.37 o
  -2   2  14        146.23        165.39         7.87 o
  -1   2  14        287.06        282.35         7.60 o
   0   2  14          8.60         14.01         1.60 o
   1   2  14        285.99        291.36         6.71 o
   2   2  14        142.82        131.99         7.79 o
   3   2  14         91.63         84.31        12.04 o
   4   2  14         53.20         60.70        11.72 o
   5   2  14          2.12         -1.93         5.46 o
  -5   3  14         33.11         37.58        11.24 o
  -4   3  14          5.49          1.77         5.46 o
  -3   3  14        111.16         99.40        13.97 o
  -2   3  14         36.66         39.94         4.69 o
  -1   3  14          5.64          1.77         1.53 o
   0   3  14        173.06        182.03         4.97 o
   1   3  14          6.34          4.50         1.42 o
   2   3  14         39.97         31.75         4.54 o
   3   3  14        110.73        153.68        14.45 o
   4   3  14          5.76         13.01         7.23 o
   5   3  14         32.22         41.91        10.60 o
  -5   4  14          4.58         22.80        10.12 o
  -4   4  14          9.55         11.24         6.91 o
  -3   4  14         40.07         30.03         8.67 o
  -2   4  14         65.18         74.15         6.47 o
  -1   4  14        356.53        349.26        10.45 o
   0   4  14        502.12        503.65        10.14 o
   1   4  14        369.96        352.39         6.52 o
   2   4  14         66.34         83.32         5.38 o
   3   4  14         41.78         26.66         7.39 o
   4   4  14          9.50         20.07         7.87 o
   5   4  14          4.79          1.45         5.94 o
  -4   5  14         17.96         21.04         9.31 o
  -3   5  14        137.32        120.12        15.58 o
  -2   5  14        187.39        203.06         9.92 o
  -1   5  14        196.83        199.59         7.77 o
   0   5  14        436.10        385.53        11.87 o
   1   5  14        196.29        197.23         4.74 o
   2   5  14        192.33        194.85         8.85 o
   3   5  14        135.31        143.72        13.97 o
   4   5  14         18.19          9.15         6.10 o
  -4   6  14        111.77        104.06        17.18 o
  -3   6  14         30.52         42.72        11.08 o
  -2   6  14         47.01         53.02         6.27 o
  -1   6  14          8.83          4.61         2.89 o
   0   6  14         49.28         47.22         4.92 o
   1   6  14          9.24          8.61         2.33 o
   2   6  14         44.85         45.15         4.25 o
   3   6  14         31.35         24.89         6.91 o
   4   6  14        109.74        146.29        15.58 o
  -4   7  14          2.54          3.69         7.55 o
  -3   7  14         22.45         15.74         8.03 o
  -2   7  14         27.36         33.46         8.03 o
  -1   7  14         21.64         19.82         3.45 o
   0   7  14        115.31        130.95         7.26 o
   1   7  14         20.73         26.18         4.08 o
   2   7  14         25.30         23.82         3.91 o
   3   7  14         20.41         28.58         7.23 o
   4   7  14          2.73          7.87         6.10 o
  -3   8  14          3.53          4.50         7.71 o
  -2   8  14         12.94         21.54         5.52 o
  -1   8  14         93.15         90.04         6.51 o
   0   8  14         26.06         19.45         3.95 o
   1   8  14         89.48         90.86        11.56 o
   2   8  14         12.63         15.61         3.23 o
   3   8  14          3.34          4.98         5.62 o
  -3   9  14         30.27         38.70        12.69 o
  -1   9  14          4.28          3.65         2.89 o
   0   9  14         85.82         92.61        11.16 o
   1   9  14          4.00         -0.24         2.95 o
   2   9  14          9.60          8.67         3.43 o
   3   9  14         30.75         37.26         8.03 o
  -1  10  14         12.17         11.86         3.55 o
   0  10  14          5.26          8.35         3.63 o
   1  10  14         12.07         11.43         3.97 o
   2  10  14         46.87         47.29         5.20 o
   0  11  14         65.08         66.52         6.75 o
   1   0  15          6.93         10.08         1.27 o
   2   0  15          0.50          1.70         2.51 o
   3   0  15          1.04          0.00         4.98 o
   4   0  15        137.00        150.15        17.83 o
   5   0  15         18.61         27.94         9.96 o
  -5   1  15         56.91         50.75        12.69 o
  -4   1  15         17.25         26.18         8.99 o
  -3   1  15        230.31        201.70        16.86 o
  -2   1  15         72.24         79.77         6.33 o
  -1   1  15        481.01        481.56        10.68 o
   0   1  15        320.98        320.73         6.76 o
   1   1  15        483.04        473.97         9.64 o
   2   1  15         69.22         69.45         7.40 o
   3   1  15        225.11        224.66        17.50 o
   4   1  15         16.22         18.47         7.71 o
   5   1  15         57.11         74.19        14.93 o
  -5   2  15          7.84         28.58        10.60 o
  -4   2  15         83.63         52.35        11.40 o
  -3   2  15         24.86         25.37         7.71 o
  -2   2  15        574.66        549.86        22.32 o
  -1   2  15        143.03        143.08        11.92 o
   0   2  15          9.84          6.88         1.44 o
   1   2  15        137.67        140.21         4.65 o
   2   2  15        577.80        570.32        16.30 o
   3   2  15         25.27         26.66         7.71 o
   5   2  15          7.73          9.15         6.74 o
  -5   3  15         11.40          6.42         7.55 o
  -4   3  15         32.41         30.51         9.96 o
  -3   3  15        238.44        189.65        17.18 o
  -2   3  15         61.00         53.01         5.51 o
  -1   3  15        216.01        211.86         6.84 o
   0   3  15         89.62         87.91         2.87 o
   1   3  15        218.90        208.55         9.06 o
   2   3  15         64.73         67.28         8.67 o
   3   3  15        242.55        225.14        15.10 o
   4   3  15         32.75         32.76         9.31 o
   5   3  15         11.88         17.99         8.35 o
  -5   4  15         10.26          7.71         7.71 o
  -4   4  15        132.89        138.43        18.47 o
  -3   4  15        208.71        220.49        18.79 o
  -2   4  15        284.85        300.91        17.58 o
  -1   4  15         84.00         69.07         4.61 o
   0   4  15        133.33        128.18         4.63 o
   1   4  15         84.85         80.70         7.74 o
   2   4  15        293.95        270.82         9.28 o
   3   4  15        211.78        202.50        14.61 o
   4   4  15        134.84        154.32        16.06 o
   5   4  15         10.22         39.18        10.12 o
  -4   5  15          7.85         15.74         8.35 o
  -3   5  15         63.16         44.00        10.76 o
  -2   5  15        302.28        321.23        12.75 o
  -1   5  15         63.31         61.88         4.98 o
   0   5  15         25.49         25.85         6.42 o
   1   5  15         65.66         69.44         4.73 o
   2   5  15        298.17        298.65        21.20 o
   3   5  15         66.77         52.03         8.99 o
   4   5  15          7.34          0.32         5.78 o
  -4   6  15          3.64         10.28         7.87 o
  -3   6  15         10.90         12.04         7.71 o
  -2   6  15          0.56         -1.66         3.00 o
  -1   6  15        143.22        151.73        19.19 o
   0   6  15          1.65         -0.29         2.44 o
   1   6  15        142.57        150.04         4.91 o
   2   6  15          0.37          2.25         2.27 o
   3   6  15         11.39         21.68         6.58 o
   4   6  15          3.76          7.55         6.91 o
  -4   7  15         11.54         17.02         9.80 o
  -3   7  15         19.61         27.78        10.76 o
  -2   7  15         88.94        100.26         8.76 o
  -1   7  15         21.44         20.71         3.59 o
   0   7  15         93.41         83.25         6.46 o
   1   7  15         20.90         21.79         4.00 o
   2   7  15         89.46         92.30         5.40 o
   3   7  15         18.57         26.34         7.23 o
   4   7  15         12.00         11.40         6.74 o
  -3   8  15         21.36         27.62        11.08 o
  -2   8  15         44.25         39.40         6.62 o
  -1   8  15         23.03         29.49         4.09 o
   0   8  15         40.29         41.25         5.08 o
   1   8  15         23.54         29.02         6.82 o
   2   8  15         44.26         48.67         5.64 o
   3   8  15         21.89         22.00         7.07 o
  -2   9  15        115.84        119.16        19.27 o
  -1   9  15         32.09         29.71         4.36 o
   0   9  15        163.49        168.90         9.14 o
   1   9  15         31.36         23.35         4.65 o
   2   9  15        115.54        103.47         6.95 o
  -1  10  15         57.87         60.14         5.90 o
   0  10  15          0.04         -2.09         3.07 o
   1  10  15         57.23         66.11         6.82 o
   0   0  16        948.71        893.74        31.23 o
   1   0  16         67.12         66.31         2.97 o
   2   0  16        388.92        386.97        23.12 o
   3   0  16         92.10         86.56        12.69 o
   4   0  16          0.22          3.05         5.78 o
   5   0  16          0.17          1.61         5.78 o
  -5   1  16         13.63          7.55         6.58 o
  -4   1  16          8.02          8.35         6.42 o
  -3   1  16         31.06         29.23         8.03 o
  -2   1  16        187.10        188.13         9.11 o
  -1   1  16        353.50        351.71         9.09 o
   0   1  16          2.91          3.05         1.99 o
   1   1  16        352.82        359.18        10.21 o
   2   1  16        187.97        200.18         9.74 o
   3   1  16         30.48         22.00         7.87 o
   4   1  16          7.36          9.64         6.74 o
   5   1  16         13.27         10.60         7.87 o
  -5   2  16         74.53         64.88        14.77 o
  -4   2  16         23.84         32.12         9.47 o
  -3   2  16        169.97        151.43        16.70 o
  -2   2  16          1.98         -0.32         2.70 o
  -1   2  16        153.50        169.56         6.08 o
   0   2  16         10.05          6.83         2.10 o
   1   2  16        155.60        156.71         5.17 o
   2   2  16          2.16         -0.26         2.97 o
   3   2  16        169.81        175.52        15.74 o
   5   2  16         73.80         88.16        13.97 o
  -5   3  16          7.62          8.83         8.03 o
  -4   3  16         93.97         81.58        14.77 o
  -3   3  16         44.20         39.83         9.47 o
  -2   3  16        201.98        195.27         9.56 o
  -1   3  16        102.98        104.48         5.17 o
   0   3  16         30.43         33.97         2.38 o
   1   3  16        102.81        113.98         3.67 o
   2   3  16        200.38        202.56        20.23 o
   3   3  16         46.12         56.04         9.47 o
   4   3  16         94.16         82.86        12.85 o
   5   3  16          7.96         17.34         8.03 o
  -4   4  16          7.63         10.44         7.23 o
  -3   4  16         36.31         54.28        10.76 o
  -2   4  16         44.16         48.09         5.63 o
  -1   4  16         55.30         60.37         4.43 o
   0   4  16         32.47         31.22         2.80 o
   1   4  16         54.46         58.14         3.45 o
   2   4  16         43.07         47.85         8.03 o
   3   4  16         36.29         29.55         7.87 o
   4   4  16          7.62          4.01         6.74 o
  -4   5  16         84.10         93.94        16.54 o
  -3   5  16         46.40         38.86        10.28 o
  -2   5  16        104.88        113.48         8.14 o
  -1   5  16        100.26        101.39         7.71 o
   0   5  16        294.75        296.85        10.50 o
   1   5  16         96.05         84.98         4.00 o
   2   5  16        102.38        114.05         7.89 o
   3   5  16         47.39         45.93         8.35 o
   4   5  16         83.62         75.80        12.20 o
  -4   6  16         12.04         10.12         8.35 o
  -3   6  16        129.27        126.54        17.34 o
  -2   6  16          1.03         -3.13         5.62 o
  -1   6  16          9.77          6.99         2.66 o
   0   6  16         14.42         13.63         3.61 o
   1   6  16          8.91          6.59         2.11 o
   2   6  16          1.22          1.15         2.34 o
   3   6  16        127.61        120.44        13.01 o
   4   6  16         12.05         12.53         7.07 o
  -3   7  16         23.35         43.04        11.88 o
  -2   7  16         12.76         11.82         4.50 o
  -1   7  16         61.92         59.53         5.48 o
   0   7  16         11.88         12.51         3.43 o
   1   7  16         63.99         66.35         6.18 o
   2   7  16         11.65         15.09         3.06 o
   3   7  16         22.57         30.99         7.71 o
  -3   8  16         12.90         18.15         9.96 o
  -2   8  16         57.28         66.80        14.45 o
  -1   8  16          1.35         -0.97         2.50 o
   0   8  16        117.54        120.69         7.82 o
   1   8  16          1.35         -1.33         3.04 o
   2   8  16         56.44         64.70         4.88 o
   3   8  16         12.80         15.58         6.26 o
  -2   9  16          2.48          2.25        10.28 o
  -1   9  16         25.91         28.91         4.67 o
   0   9  16         91.48         95.68         7.61 o
   1   9  16         25.01         27.80         5.00 o
   2   9  16          2.22          4.08         3.43 o
  -1  10  16         43.02         47.31         5.48 o
   0  10  16         15.52         21.14         4.57 o
   1  10  16         41.91         39.01         5.67 o
   1   0  17        156.76        148.51         4.87 o
   2   0  17         10.93          1.36         2.88 o
   3   0  17         97.89        123.81        15.26 o
   4   0  17          1.48         -4.98         4.98 o
   5   0  17         21.61         28.74        10.60 o
  -5   1  17         11.56         14.13         8.67 o
  -4   1  17        118.40        126.06        17.02 o
  -3   1  17         37.59         40.31         9.47 o
  -2   1  17        192.52        194.59         9.30 o
  -1   1  17        227.44        234.38         7.35 o
   0   1  17         99.36        102.63         3.52 o
   1   1  17        234.36        224.83         7.56 o
   2   1  17        185.72        177.05         9.21 o
   3   1  17         39.37         37.90         8.83 o
   4   1  17        117.85        109.20        15.90 o
   5   1  17         11.56          0.96         6.74 o
  -4   2  17          9.19         -1.61         5.14 o
  -3   2  17         14.55          9.15         5.94 o
  -2   2  17         85.90         84.43         7.05 o
  -1   2  17        268.28        247.86         7.69 o
   0   2  17        782.59        751.06        10.80 o
   1   2  17        264.51        247.43         9.87 o
   2   2  17         88.25         79.93         7.02 o
   3   2  17         15.14         14.13         6.58 o
  -4   3  17         50.44         57.33        12.69 o
  -3   3  17         17.21         14.77         7.23 o
  -2   3  17        105.18         98.29        16.30 o
  -1   3  17        198.77        195.86         6.99 o
   0   3  17         19.97         16.47         2.44 o
   1   3  17        198.44        199.40         4.63 o
   2   3  17        108.26        101.82         7.78 o
   3   3  17         18.35         19.43         6.91 o
   4   3  17         50.62         58.13        11.08 o
  -4   4  17          6.48         10.60         7.39 o
  -3   4  17         75.80         86.72        13.97 o
  -2   4  17         78.15         77.54         7.09 o
  -1   4  17        185.45        183.68         7.96 o
   0   4  17         32.73         30.44         3.81 o
   1   4  17        189.06        189.65         5.50 o
   2   4  17         78.73         69.86         9.15 o
   3   4  17         76.74         70.66        10.28 o
   4   4  17          6.82         11.08         6.91 o
  -4   5  17         31.82         73.07        14.61 o
  -3   5  17          9.49          1.93         6.26 o
  -2   5  17         45.11         48.00         6.08 o
  -1   5  17          7.86          8.97         2.63 o
   0   5  17          7.89         10.20         5.78 o
   1   5  17          8.35          6.58         1.82 o
   2   5  17         47.38         50.57         5.54 o
   3   5  17          9.60         17.02         6.42 o
   4   5  17         31.26         35.65         8.99 o
  -4   6  17         17.75         18.95         9.31 o
  -3   6  17          3.05          8.99         6.91 o
  -2   6  17         42.83         43.29         8.43 o
  -1   6  17         26.49         22.35         3.82 o
   0   6  17        214.50        231.06         9.58 o
   1   6  17         25.19         27.21         2.70 o
   2   6  17         44.71         49.31         5.67 o
   3   6  17          2.76          2.57         4.98 o
   4   6  17         17.74         11.40         7.07 o
  -3   7  17         21.14         24.89         9.80 o
  -2   7  17         75.99         73.23        13.81 o
  -1   7  17        159.21        157.12         7.91 o
   0   7  17          0.55          2.90         2.89 o
   1   7  17        160.42        154.70         8.45 o
   2   7  17         74.68         82.91         5.36 o
   3   7  17         21.60         26.82         7.55 o
  -3   8  17         24.47         40.79        12.69 o
  -2   8  17         20.02         30.67        11.72 o
  -1   8  17         31.86         36.33         5.46 o
   0   8  17          1.51          0.31         3.93 o
   1   8  17         31.61         38.10         5.33 o
   2   8  17         19.98         25.40         3.64 o
   3   8  17         24.63         31.15         7.71 o
  -2   9  17         22.18         14.29        11.24 o
  -1   9  17         53.35         57.66         5.78 o
   0   9  17         21.25         21.41         4.54 o
   1   9  17         53.05         51.21         6.12 o
   2   9  17         21.95         18.15         6.42 o
   0  10  17         23.39         18.17         4.50 o
   0   0  18        102.63        105.48         4.63 o
   1   0  18        294.99        304.50         6.65 o
   2   0  18        105.43        102.93        10.92 o
   3   0  18          8.50         12.20         6.42 o
   4   0  18          6.21          0.48         5.94 o
  -4   1  18          4.63         12.53         7.55 o
  -3   1  18         52.16         60.86        11.08 o
  -2   1  18         25.43         22.46         4.39 o
  -1   1  18         23.45         14.78         3.03 o
   0   1  18        215.14        225.91         5.71 o
   1   1  18         24.75         23.66         2.51 o
   2   1  18         23.90         22.29         4.36 o
   3   1  18         54.82         63.11        10.76 o
   4   1  18          4.53          8.03         6.26 o
  -4   2  18         59.28         61.83        13.01 o
  -3   2  18          1.53         12.85         6.58 o
  -2   2  18        238.45        236.93        10.80 o
  -1   2  18         21.66         24.59         3.15 o
   0   2  18         10.63         13.61         1.77 o
   1   2  18         21.24         24.63         2.21 o
   2   2  18        243.37        256.77        11.29 o
   3   2  18          1.37         -2.41         4.98 o
   4   2  18         60.39         56.69        11.08 o
  -4   3  18          8.46          3.85         5.94 o
  -3   3  18         62.90         55.72        11.40 o
  -2   3  18        114.17        123.32         8.72 o
  -1   3  18         52.97         51.86         4.20 o
   0   3  18         32.85         29.00         2.71 o
   1   3  18         54.15         56.48         2.85 o
   2   3  18        110.86        109.47        10.20 o
   3   3  18         63.15         64.40        10.60 o
   4   3  18          8.38         10.92         7.23 o
  -4   4  18          8.72         -4.66         5.94 o
  -3   4  18          9.52         12.04         6.42 o
  -2   4  18         33.18         45.47         6.01 o
  -1   4  18         33.07         29.34         3.52 o
   0   4  18         74.63         90.32         5.32 o
   1   4  18         33.83         35.17         2.89 o
   2   4  18         33.91         37.26         7.39 o
   3   4  18          9.37          8.19         5.94 o
   4   4  18          8.78          9.96         6.91 o
  -4   5  18         17.44         25.37         9.96 o
  -3   5  18         99.45         95.71        15.26 o
  -2   5  18         10.50         10.28         4.09 o
  -1   5  18         21.08         19.11         3.11 o
   0   5  18          0.82          0.41         2.55 o
   1   5  18         21.97         22.70         2.80 o
   2   5  18         10.83          9.52         3.45 o
   3   5  18         98.74         98.28        12.20 o
   4   5  18         17.48         16.38         7.71 o
  -3   6  18         17.54         35.49        10.60 o
  -2   6  18         90.04         84.79        13.97 o
  -1   6  18          0.15         -1.42         2.49 o
   0   6  18          2.45          3.82         3.01 o
   1   6  18          0.15         -1.14         2.11 o
   2   6  18         92.06         89.47         7.37 o
   3   6  18         17.50         24.89         7.39 o
  -2   7  18         57.56         60.86        12.69 o
  -1   7  18         17.62         18.85         4.82 o
   0   7  18         43.70         46.21         5.42 o
   1   7  18         18.01         26.11        10.36 o
   2   7  18         55.81         55.17         9.96 o
   3   7  18         74.05         75.64        10.44 o
  -2   8  18         41.59         36.77        12.20 o
  -1   8  18        124.51        137.06         8.17 o
   0   8  18         35.93         35.85         5.24 o
   1   8  18        123.78        147.98         8.74 o
   2   8  18         41.35         40.11         4.32 o
  -1   9  18         30.00         26.76         4.37 o
   0   9  18         14.23         22.13         4.75 o
   1   9  18         29.21         28.80         6.82 o
   1   0  19         55.70         53.57         3.12 o
   2   0  19          9.01          3.45         3.52 o
   3   0  19          6.79         17.02         6.91 o
   4   0  19         32.25         41.11        10.92 o
  -4   1  19         29.58         37.58        10.44 o
  -3   1  19         23.98         24.73         7.55 o
  -2   1  19         92.28         83.50         9.64 o
  -1   1  19        250.44        243.96         7.91 o
   0   1  19        196.21        205.18         6.57 o
   1   1  19        247.76        230.79         5.83 o
   2   1  19         93.65         90.55         7.73 o
   3   1  19         25.79         18.79         6.91 o
   4   1  19         29.80         22.64         8.83 o
  -4   2  19         16.45          5.94         7.07 o
  -3   2  19         45.24         44.48         9.96 o
  -2   2  19          7.35          8.03         5.22 o
  -1   2  19        141.86        137.46         6.16 o
   0   2  19        182.72        185.70         4.76 o
   1   2  19        143.44        130.11         4.32 o
   2   2  19          8.07          2.57         5.62 o
  -4   3  19          2.89          6.91         6.91 o
  -3   3  19         88.49         92.34        14.13 o
  -2   3  19         50.90         58.21         6.82 o
  -1   3  19         76.15         76.30         5.13 o
   0   3  19        124.10        136.03         5.88 o
   1   3  19         77.14         74.29         4.78 o
   2   3  19         51.73         47.05         8.19 o
   3   3  19         85.65        108.72        13.01 o
   4   3  19          3.16         -2.57         6.42 o
  -4   4  19         82.84        114.98        17.66 o
  -3   4  19         32.01         33.88         9.96 o
  -2   4  19        119.35        123.95         9.10 o
  -1   4  19         44.99         44.55         4.21 o
   0   4  19        191.29        159.88         8.59 o
   1   4  19         44.35         47.38         2.98 o
   2   4  19        118.10        120.21         8.40 o
   3   4  19         32.67         29.87         8.35 o
   4   4  19         83.20         82.54        13.49 o
  -3   5  19         77.13         90.09        14.61 o
  -2   5  19          7.05          8.19         6.10 o
  -1   5  19         18.17         16.43         4.17 o
   0   5  19         25.49         21.74         4.13 o
   1   5  19         19.19         16.09         2.38 o
   2   5  19          7.23          7.29         3.63 o
   3   5  19         76.31         98.28        12.20 o
  -3   6  19         10.59         15.10         8.03 o
  -2   6  19         81.75         88.96        14.93 o
  -1   6  19        120.30        136.37         6.99 o
   0   6  19          5.67          3.60         5.70 o
   1   6  19        121.25        135.65         7.58 o
   2   6  19         81.62         91.45         7.70 o
   3   6  19         10.61         15.26         6.58 o
  -3   7  19         24.71         18.95         9.47 o
  -2   7  19         36.67         38.38        10.92 o
  -1   7  19         32.86         34.00         4.70 o
   0   7  19         79.99         79.94         7.04 o
   1   7  19         32.40         32.30         5.03 o
   2   7  19         36.01         39.69        10.04 o
   3   7  19         24.61         32.60         7.71 o
  -2   8  19         48.70         57.49        13.49 o
  -1   8  19          9.69          9.45         3.50 o
   0   8  19          9.32         10.35         3.84 o
   1   8  19          9.60          6.51         3.89 o
   2   8  19         49.31         74.19        10.92 o
  -1   9  19         13.63         14.11         4.01 o
   0   9  19         16.06          7.22         3.86 o
   1   9  19         13.80         14.24         4.34 o
   0   0  20         63.95         61.87         7.23 o
   1   0  20         47.79         46.68         3.64 o
   2   0  20         96.68        125.74        14.29 o
   3   0  20          2.31          7.07         5.78 o
   4   0  20         27.20         38.22        10.44 o
  -4   1  20         15.10         17.83         8.35 o
  -3   1  20          5.40         19.11         7.39 o
  -2   1  20          8.71          5.63         3.58 o
  -1   1  20         79.16         78.88         5.15 o
   0   1  20         31.48         37.02         2.92 o
   1   1  20         77.83         74.69         3.50 o
   2   1  20          7.89         13.01         5.62 o
   3   1  20          4.86         -0.64         4.34 o
   4   1  20         16.33         14.13         7.55 o
  -4   2  20         25.42         20.56         9.80 o
  -3   2  20         50.69         70.18        12.53 o
  -2   2  20         14.15         20.07         6.74 o
  -1   2  20          7.97          6.65         2.44 o
   0   2  20         45.97         48.39         3.31 o
   1   2  20          8.30          7.87         1.65 o
   4   2  20         24.80         23.61         9.31 o
  -4   3  20         16.68         19.91         8.83 o
  -3   3  20         10.69          5.78         5.78 o
  -2   3  20         14.87         21.36         7.55 o
  -1   3  20        104.79        122.72         8.51 o
   0   3  20         54.78         49.65         3.45 o
   1   3  20        104.68        115.47         3.85 o
   2   3  20         14.21         18.31         6.26 o
   3   3  20         10.73         12.04         7.23 o
   4   3  20         16.78         27.46         8.67 o
  -3   4  20         11.61          3.85         6.74 o
  -2   4  20         32.79         37.26         9.31 o
  -1   4  20         37.19         28.05         3.69 o
   0   4  20         72.26         86.41         5.88 o
   1   4  20         38.47         38.96         2.55 o
   2   4  20         30.89         34.55         5.22 o
   3   4  20         11.71         16.86         6.91 o
  -3   5  20          7.10          4.66         6.42 o
  -2   5  20         81.05         86.40        13.81 o
  -1   5  20         40.27         34.26         4.09 o
   0   5  20         12.30         13.23         3.80 o
   1   5  20         40.25         45.30         3.28 o
   2   5  20         81.83         88.80         7.61 o
   3   5  20          6.60         10.12         6.74 o
  -3   6  20         36.08         56.37        13.01 o
  -2   6  20          0.21          1.28         6.91 o
  -1   6  20         20.99         20.23         3.63 o
   0   6  20          4.27          3.97         3.28 o
   1   6  20         21.25         19.94         4.48 o
   2   6  20          0.24          3.53         3.63 o
   3   6  20         35.72         41.59         8.51 o
  -2   7  20         19.01         38.38        11.08 o
  -1   7  20         65.26         72.41         6.58 o
   0   7  20          1.59          1.07         5.30 o
   1   7  20         65.88         82.04        13.97 o
   2   7  20         19.12         25.99         4.99 o
  -1   8  20          1.97          2.55         3.01 o
   0   8  20        132.36        165.70         9.65 o
   1   8  20          1.84         -2.85         3.53 o
   1   0  21         99.67        108.89         5.88 o
   2   0  21         45.45         39.66         8.19 o
   3   0  21          0.08          5.14         5.62 o
   4   0  21          2.11          0.96         6.10 o
  -4   1  21          1.57         -1.12         6.10 o
  -3   1  21         41.90         60.22        11.88 o
  -2   1  21         27.66         34.20         8.03 o
  -1   1  21         51.24         49.43         4.69 o
   0   1  21         12.23         11.29         1.88 o
   1   1  21         51.86         52.86         3.19 o
   2   1  21         27.51         31.47         7.71 o
   3   1  21         42.22         40.15         9.64 o
   4   1  21          1.21         -5.30         5.30 o
  -4   2  21          5.66         19.27         8.67 o
  -3   2  21         25.71         29.55         8.67 o
  -2   2  21         30.51         19.91         7.23 o
  -1   2  21         43.93         41.69         4.07 o
   0   2  21         12.37         14.63         3.29 o
   1   2  21         45.15         36.51         2.75 o
   4   2  21          5.71         17.66         7.55 o
  -3   3  21          7.27         10.76         7.07 o
  -2   3  21         32.51         21.04         7.39 o
  -1   3  21          1.19          0.85         2.36 o
   0   3  21         21.59         26.40         2.76 o
   1   3  21          1.56          0.31         1.23 o
   2   3  21         32.30         34.20         7.39 o
   3   3  21          7.35          5.46         6.42 o
  -3   4  21        106.65         95.71        14.93 o
  -2   4  21         21.82         29.23         8.83 o
  -1   4  21         41.21         44.85         4.45 o
   0   4  21          5.60         -1.90         3.78 o
   1   4  21         40.35         41.09         3.06 o
   2   4  21         21.80         26.53         4.99 o
   3   4  21        107.46        128.31        14.13 o
  -3   5  21         16.18         29.55         9.96 o
  -2   5  21         68.02         52.51        11.08 o
  -1   5  21         45.38         48.78         4.67 o
   0   5  21          7.98          3.49         3.21 o
   1   5  21         46.47         45.45         3.13 o
   2   5  21         68.49         78.69         7.21 o
   3   5  21         16.16         32.92         8.51 o
  -2   6  21         56.99         73.23        13.33 o
  -1   6  21         17.32         18.29         3.73 o
   0   6  21         83.20         75.81         7.06 o
   1   6  21         17.55         17.67         4.36 o
   2   6  21         57.44         52.99         9.47 o
  -2   7  21         16.68         27.62        10.60 o
  -1   7  21         27.43         29.89         4.42 o
   0   7  21         19.15         20.31         4.73 o
   1   7  21         27.29         32.42         5.39 o
   2   7  21         16.88         20.56         7.07 o
  -1   8  21          4.56          0.87         3.72 o
   0   8  21          5.02          3.67         8.67 o
   1   8  21          4.92          4.06         3.84 o
   0   0  22         35.94         28.92         4.50 o
   1   0  22        117.21        119.64         7.42 o
   2   0  22          3.24          1.45         4.82 o
   3   0  22          0.16          0.64         5.30 o
  -3   1  22          9.09         16.86         7.55 o
  -2   1  22         21.86         16.86         6.26 o
  -1   1  22         27.35         29.78         3.81 o
   0   1  22         48.30         51.36         3.31 o
   1   1  22         26.57         26.45         2.33 o
   2   1  22         21.39         17.83         6.42 o
   3   1  22          9.31         12.85         6.74 o
  -3   2  22         31.50         29.07         9.15 o
  -2   2  22         44.00         45.61         9.15 o
  -1   2  22          4.67          5.98         2.66 o
   0   2  22         13.71         14.09         5.71 o
   1   2  22          4.64          5.53         1.95 o
   2   2  22         43.50         53.15         9.64 o
   3   2  22         30.46         31.47         8.99 o
  -3   3  22         17.78         19.43         8.35 o
  -2   3  22         59.28         55.08        10.76 o
  -1   3  22         22.44         29.42         4.80 o
   0   3  22         25.15         23.44         2.90 o
   1   3  22         21.77         23.39         2.33 o
   2   3  22         57.70         62.15         9.64 o
   3   3  22         17.98         24.09         7.87 o
  -3   4  22          8.02         18.15         8.03 o
  -2   4  22          8.06         12.69         7.07 o
  -1   4  22         89.61         85.35         6.38 o
   0   4  22          1.73         -1.23         2.57 o
   1   4  22         87.14         91.50         4.07 o
   2   4  22          7.74         11.13         4.26 o
   3   4  22          7.65         10.12         7.07 o
  -2   5  22         45.14         67.61        12.20 o
  -1   5  22          7.73          7.00         2.99 o
   0   5  22         31.98         31.35         4.52 o
   1   5  22          8.13         11.07         2.79 o
   2   5  22         44.29         51.39         9.31 o
  -2   6  22         54.40         47.21        11.40 o
  -1   6  22         44.11         45.83         8.09 o
   0   6  22          3.21          2.84         3.53 o
   1   6  22         44.36         49.34         5.99 o
   2   6  22         54.10         63.75         9.80 o
  -1   7  22          0.06         -2.45         4.52 o
   0   7  22         28.17         25.85         5.03 o
   1   7  22          0.06         -1.26         3.63 o
   1   0  23          3.92          5.19         3.16 o
   2   0  23         16.94         15.42         6.74 o
   3   0  23          0.20          0.96         5.62 o
  -3   1  23         22.84         23.93         8.35 o
  -2   1  23         65.84         87.36        12.53 o
  -1   1  23          6.15          4.07         3.06 o
   0   1  23         95.19        100.37         4.30 o
   1   1  23          5.62          2.67         1.62 o
   3   1  23         23.88         11.56         7.71 o
  -3   2  23          8.75          9.96         6.26 o
  -2   2  23          7.81          8.03         5.30 o
  -1   2  23        113.82        115.42         9.38 o
   0   2  23         35.55         37.34         2.99 o
   1   2  23        113.19        109.36         4.42 o
   2   2  23          7.43         16.22         6.74 o
   3   2  23          8.70         26.34         8.19 o
  -3   3  23         10.33         13.33         6.91 o
  -2   3  23         59.60         68.73        11.56 o
  -1   3  23         61.41         64.42         5.26 o
   0   3  23         26.53         30.07         3.44 o
   1   3  23         59.76         49.17         5.27 o
   2   3  23         60.05         77.88        10.76 o
   3   3  23         10.16         11.08         7.07 o
  -2   4  23         52.23         66.00        12.20 o
  -1   4  23          5.31          7.23         2.92 o
   0   4  23        120.58        108.82         7.94 o
   1   4  23          5.19          8.23         1.75 o
   2   4  23         51.65         50.58         8.99 o
  -2   5  23          0.25          9.15         6.42 o
  -1   5  23         41.00         46.90         4.98 o
   0   5  23         15.26         11.37         3.60 o
   1   5  23         40.65         40.40         4.17 o
   2   5  23          0.38          5.30         4.98 o
  -1   6  23         25.28         28.55         4.27 o
   0   6  23         19.96         12.23         4.03 o
   1   6  23         25.44         22.20         4.75 o
   0   7  23         17.63         19.36         4.86 o
   0   0  24         19.88         17.34         4.01 o
   1   0  24         10.26          8.97         3.72 o
   3   0  24          1.18          6.26         6.58 o
  -3   1  24          2.49          2.41         5.94 o
  -1   1  24          5.91          8.10         3.62 o
   0   1  24         44.62         45.89         3.35 o
   1   1  24          5.63          6.60         2.51 o
  -1   2  24          6.01          3.06         6.02 o
   0   2  24          1.32          2.66         1.76 o
   1   2  24          5.66          5.81         1.58 o
   3   2  24         23.90         19.91         8.51 o
  -2   3  24         34.66         41.43         9.47 o
  -1   3  24         15.31         16.63         4.19 o
   0   3  24          0.48         -2.09         2.84 o
   1   3  24         15.50         14.94         2.77 o
   2   3  24         34.43         33.24         7.71 o
  -2   4  24         34.37         50.91        10.92 o
  -1   4  24          0.15         -2.91         2.91 o
   0   4  24          2.94          3.90         8.67 o
   1   4  24          0.17          2.32         2.46 o
   2   4  24         33.94         42.72         8.35 o
  -1   5  24         25.91         31.43         5.40 o
   0   5  24          0.09         -3.06         3.06 o
   1   5  24         26.04         31.50         3.81 o
   0   6  24          1.48         -0.12         3.50 o
   1   0  25          4.26          9.56         2.82 o
  -1   1  25         63.38         57.56         6.17 o
   0   1  25          1.44          0.54         2.36 o
   1   1  25         62.80         59.37         4.81 o
  -1   2  25          4.09          3.08         8.99 o
   0   2  25         91.27         96.14         5.00 o
   1   2  25          3.95          2.39         2.28 o
  -2   3  25         17.58         26.66         7.87 o
  -1   3  25         23.38         19.48         4.42 o
   0   3  25          3.78          3.47         2.60 o
   1   3  25         22.92         22.96         3.24 o
   2   3  25         16.91         12.85         6.26 o
  -1   4  25         17.54         13.25         6.26 o
   0   4  25          1.35          1.71         4.26 o
   1   4  25         16.82         27.23         4.24 o
   0   5  25          3.70          4.05         3.83 o
   0   0  26         29.60         22.98         3.68 o
   1   0  26         70.40         74.70         5.24 o
  -1   1  26         31.83         33.69         5.23 o
   0   1  26          7.48          7.86         2.08 o
   1   1  26         31.21         25.97         3.91 o
  -1   2  26          0.24         -2.88         7.95 o
   0   2  26          3.51          4.56         1.76 o
   1   2  26          0.25          2.28         2.24 o
  -1   3  26          0.52         -3.11         3.11 o
   0   3  26         14.19         16.13         3.35 o
   1   3  26          0.49          2.45         4.80 o
   0   4  26         32.76         35.40         5.59 o
   1   0  27          1.51          8.05         4.03 o
  -1   1  27          7.20         15.21         4.40 o
   0   1  27         12.83          4.66         5.14 o
   1   1  27          7.31          6.29         3.37 o
   0   2  27          1.29          3.69         3.86 o
                                                
